# Supplementary material for: Three new species of Thelepus Leuckart, 1849 from Europe and a re-description of T. cincinnatus (Fabricius, 1780) (Annelida, Terebellidae)
Source: Zookeys. 2018 May 17;(759):29–56. doi: 10.3897/zookeys.759.22981 (PMC6055549; doi:10.3897/zookeys.759.22981)
Supplement: XML Treatment for Thelepus [file zookeys.759.22981-treatment1.xml]

<!DOCTYPE tp:taxon-treatment
  PUBLIC "-//TaxonX//DTD Taxonomic Treatment Publishing DTD v0 20100105//EN" "tax-treatment-NSO.dtd">
<tp:taxon-treatment xmlns:tp="http://www.plazi.org/taxpub"><tp:treatment-meta><kwd-group><label>Taxon classification</label><kwd><named-content xmlns:xlink="http://www.w3.org/1999/xlink" content-type="kingdom">Animalia</named-content></kwd><kwd><named-content xmlns:xlink="http://www.w3.org/1999/xlink" content-type="order">Terebellida</named-content></kwd><kwd><named-content xmlns:xlink="http://www.w3.org/1999/xlink" content-type="family">Terebellidae</named-content></kwd></kwd-group><mixed-citation publication-type="journal"><person-group><name><surname>Jirkov</surname><given-names>Igor</given-names></name></person-group><article-title>Three new species of <italic><tp:taxon-name><tp:taxon-name-part taxon-name-part-type="genus" reg="Thelepus">Thelepus</tp:taxon-name-part></tp:taxon-name></italic> Leuckart, 1849 from Europe and a re-description of <italic><tp:taxon-name><tp:taxon-name-part taxon-name-part-type="genus" reg="Thelepus">T.</tp:taxon-name-part> <tp:taxon-name-part taxon-name-part-type="species" reg="cincinnatus">cincinnatus</tp:taxon-name-part></tp:taxon-name></italic> (Fabricius, 1780) (<tp:taxon-name><tp:taxon-name-part taxon-name-part-type="phylum">Annelida</tp:taxon-name-part></tp:taxon-name>, <tp:taxon-name><tp:taxon-name-part taxon-name-part-type="family">Terebellidae</tp:taxon-name-part></tp:taxon-name>)</article-title><source>Zookeys</source><day>17</day><month>5</month><year>2018</year><volume>2018</volume><issue>759</issue><fpage>29</fpage><lpage>56</lpage><pub-id pub-id-type="doi">10.3897/zookeys.759.22981</pub-id></mixed-citation></tp:treatment-meta><tp:nomenclature><tp:taxon-name>
              <tp:taxon-name-part taxon-name-part-type="genus" reg="Thelepus">Thelepus</tp:taxon-name-part>
            </tp:taxon-name><tp:taxon-authority>Leuckart, 1849</tp:taxon-authority></tp:nomenclature><tp:treatment-sec sec-type="type species" id="SECID0EAZDI"><title>Type species.</title><p>
              <italic><tp:taxon-name><tp:taxon-name-part taxon-name-part-type="genus" reg="Amphitrite">Amphitrite</tp:taxon-name-part> <tp:taxon-name-part taxon-name-part-type="species" reg="cincinnata">cincinnata</tp:taxon-name-part></tp:taxon-name></italic> Fabricius, 1780.</p></tp:treatment-sec><tp:treatment-sec sec-type="diagnosis" id="SECID0ERZDI"><title>Diagnosis.</title><p>Branchiae formed of numerous simple filaments arranged in more or less distinct parallel transverse rows arising from S2–S4; notochaetae from S3 (= BS2), uncini from C3 (= S5); lateral lobes absent.</p></tp:treatment-sec><tp:treatment-sec sec-type="remarks" id="SECID0EWZDI"><title>Remarks.</title><p>The genus includes 48 species (<xref ref-type="bibr" rid="B17">Hsueh and Li 2016</xref>), distributed from the Arctic to the Antarctic and from the littoral to abyssal zones. The most important taxonomic characters used for species separation based on <xref ref-type="bibr" rid="B5">Day (1955)</xref>, <xref ref-type="bibr" rid="B18">Hutchings and Glasby (1987)</xref>, and this study are:</p></tp:treatment-sec><tp:treatment-sec sec-type="The number of branchial segments" id="SECID0EI1DI"><title>The number of branchial segments.</title><p>The number of <abbrev xmlns:xlink="http://www.w3.org/1999/xlink" xlink:title="branchiferous segment" id="ABBRID0EO1DI" xlink:type="simple">BS</abbrev> varies from zero to three; most species have three <abbrev xmlns:xlink="http://www.w3.org/1999/xlink" xlink:title="branchiferous segment" id="ABBRID0ES1DI" xlink:type="simple">BS</abbrev>. Only six species currently accepted as valid have two <abbrev xmlns:xlink="http://www.w3.org/1999/xlink" xlink:title="branchiferous segment" id="ABBRID0EW1DI" xlink:type="simple">BS</abbrev>. Very little variation in the number of <abbrev xmlns:xlink="http://www.w3.org/1999/xlink" xlink:title="branchiferous segment" id="ABBRID0E11DI" xlink:type="simple">BS</abbrev> was observed; only one specimen amongst more than a thousand of all four species had a third branchia, on one side only. Of course, juveniles may have fewer <abbrev xmlns:xlink="http://www.w3.org/1999/xlink" xlink:title="branchiferous segment" id="ABBRID0E51DI" xlink:type="simple">BS</abbrev>, and some of the very small worms in the examined material had only one <abbrev xmlns:xlink="http://www.w3.org/1999/xlink" xlink:title="branchiferous segment" id="ABBRID0EC2DI" xlink:type="simple">BS</abbrev>, or branchiae were absent. The final number of <abbrev xmlns:xlink="http://www.w3.org/1999/xlink" xlink:title="branchiferous segment" id="ABBRID0EG2DI" xlink:type="simple">BS</abbrev> seems to appear when the size of the worm is approximately 1% of maximum.</p></tp:treatment-sec><tp:treatment-sec sec-type="The branchial fields from which the filaments arise" id="SECID0EK2DI"><title>The branchial fields from which the filaments arise.</title><p>A distinct median gap and lateral extension of the filaments appears to be constant within a species, but in species with numerous filaments both tend to change with size: as the gap becomes narrower, the extension goes further laterally.</p></tp:treatment-sec><tp:treatment-sec sec-type="The number of branchial filaments" id="SECID0EP2DI"><title>The number of branchial filaments.</title><p>Some species have very few filaments in total, while others have many (10–40 or more). The number of filaments tends to increase with increasing size of the animal. Once adulthood is achieved, there is little variation in the number of filaments, independent of the size of the worms. According to our data, the maximum size of worms varies between localities for the same species, but the maximum number of filaments is relatively constant within a species. <xref ref-type="bibr" rid="B18">Hutchings and Glasby (1987)</xref> suggested that the relative number of branchial filaments between BS2, BS3, and BS4 is more important than the actual number of filaments. However, if there are only a few filaments, variation in their number leads to significant changes in the relative number of branchial filaments and this feature becomes unreliable.</p></tp:treatment-sec><tp:treatment-sec sec-type="The number of segments with notopodia and notochaetae" id="SECID0EZ2DI"><title>The number of segments with notopodia and notochaetae.</title><p>There are two groups of species within <italic><tp:taxon-name><tp:taxon-name-part taxon-name-part-type="genus" reg="Thelepus">Thelepus</tp:taxon-name-part></tp:taxon-name></italic>: (1) notochaetae present only on the anterior half of the body; there are numerous fully-developed segments without notopodia that differ from notopodial segments only by the absence of notopodia, and (2) species with notochaetae present for most of the body, absent only in the segments clustered near the pygidium. This difference seems to be diagnostic.</p></tp:treatment-sec><tp:treatment-sec sec-type="The number of rows of uncini" id="SECID0EG3DI"><title>The number of rows of uncini.</title><p>Uncini can be in a single row or form a loop; all of the species investigated have a single row, but <italic><tp:taxon-name><tp:taxon-name-part taxon-name-part-type="genus" reg="Thelepus">T.</tp:taxon-name-part> <tp:taxon-name-part taxon-name-part-type="species" reg="nucleolata">nucleolata</tp:taxon-name-part></tp:taxon-name></italic> Claparède, 1870, described from the Mediterranean (Gulf of Naples) has uncini forming a loop after S14. The species is poorly known and has not been recorded since the original description. The presence or absence of the loop seems to have high taxonomic value.</p></tp:treatment-sec><tp:treatment-sec sec-type="The shape of the uncinus" id="SECID0EX3DI"><title>The shape of the uncinus.</title><p>The most important features seem to be the shape of the prow, the position of the attachment button, and the arrangement of teeth above the main fang-forming crest. The last character is better seen in SEM photographs, whilst the first two are better observed using a compound microscope. Three of the four investigated species with two <abbrev xmlns:xlink="http://www.w3.org/1999/xlink" xlink:title="branchiferous segment" id="ABBRID0E43DI" xlink:type="simple">BS</abbrev> have very similar U1 uncini, but other species inhabiting European waters, <italic><tp:taxon-name><tp:taxon-name-part taxon-name-part-type="genus" reg="Thelepus">T.</tp:taxon-name-part> <tp:taxon-name-part taxon-name-part-type="species" reg="setosus">setosus</tp:taxon-name-part></tp:taxon-name></italic> (Quatrefages, 1866) and <italic><tp:taxon-name><tp:taxon-name-part taxon-name-part-type="genus" reg="Thelepus">T.</tp:taxon-name-part> <tp:taxon-name-part taxon-name-part-type="species" reg="triserialis">triserialis</tp:taxon-name-part></tp:taxon-name></italic> (Grube, 1855), have very different uncini (Fig. <xref ref-type="fig" rid="F1">1B, C</xref>). The shape of the uncini may vary along the body; they usually decrease in size but, in <italic><tp:taxon-name><tp:taxon-name-part taxon-name-part-type="genus" reg="Thelepus">T.</tp:taxon-name-part> <tp:taxon-name-part taxon-name-part-type="species" reg="parapari">parapari</tp:taxon-name-part></tp:taxon-name></italic> sp. n., the shape also changes. Therefore it is best to examine and compare uncini from a specified unciniger, such as U1; comparison of previously described uncini without detail of the segment of origin has limited value.</p></tp:treatment-sec><tp:treatment-sec sec-type="Presence/absence of eyespots" id="SECID0EG5DI"><title>Presence/absence of eyespots.</title><p>
              <xref ref-type="bibr" rid="B18">Hutchings and Glasby (1987)</xref> reported that, in some specimens of <italic><tp:taxon-name><tp:taxon-name-part taxon-name-part-type="genus" reg="Thelepus">T.</tp:taxon-name-part> <tp:taxon-name-part taxon-name-part-type="species" reg="plagiostoma">plagiostoma</tp:taxon-name-part></tp:taxon-name></italic> Schmarda, 1861 and <italic><tp:taxon-name><tp:taxon-name-part taxon-name-part-type="genus" reg="Thelepus">T.</tp:taxon-name-part> <tp:taxon-name-part taxon-name-part-type="species" reg="robustus">robustus</tp:taxon-name-part></tp:taxon-name></italic> (Grube, 1878), eyespots may be absent. The species examined for this paper either have eyespots or not. Eyespots are sub-epithelial and disappear if the epithelium is macerated due to poor fixation.</p></tp:treatment-sec><tp:treatment-sec sec-type="description" id="SECID0EG6DI"><title>Comparative size of notopodia.</title><p>In some species, the first notopodia are distinctly underdeveloped (for example Fig. <xref ref-type="fig" rid="F4">4D</xref>), whilst other species have all anterior notopodia of almost equal size. However, this difference may only be apparent in large worms.</p></tp:treatment-sec><tp:treatment-sec sec-type="Notochaetae" id="SECID0EQ6DI"><title>Notochaetae.</title><p>The notochaetae of the four investigated species look very similar. The shape of the notochaetae is of limited taxonomic value, at least for the species examined here.</p></tp:treatment-sec><tp:treatment-sec sec-type="Tubes" id="SECID0EV6DI"><title>Tubes.</title><p>The tubes of all the investigated species are constructed using local material (shell fragments, small stones, spicules etc.) without specificity. Tubes are also attached to larger substrata, usually stones, if possible. Some tubes have a branched crown very similar to that reported for <italic><tp:taxon-name><tp:taxon-name-part taxon-name-part-type="genus" reg="Axionice">Axionice</tp:taxon-name-part> <tp:taxon-name-part taxon-name-part-type="species" reg="conchilega">conchilega</tp:taxon-name-part></tp:taxon-name></italic> (Pallas, 1766) by <xref ref-type="bibr" rid="B16">Holthe (1986)</xref>; this was observed in material examined in this study from the Norwegian Sea.</p></tp:treatment-sec><tp:treatment-sec><!--Section generated to contain objects referenced in tp:taxon-treatment.--><fig id="F1" position="float" orientation="portrait"><label>Figure 1.</label><caption><p>Uncinial parts and uncini of <italic><tp:taxon-name><tp:taxon-name-part taxon-name-part-type="genus" reg="Thelepus">T.</tp:taxon-name-part> <tp:taxon-name-part taxon-name-part-type="species" reg="triserialis">triserialis</tp:taxon-name-part></tp:taxon-name></italic> and <italic><tp:taxon-name><tp:taxon-name-part taxon-name-part-type="genus" reg="Thelepus">T.</tp:taxon-name-part> <tp:taxon-name-part taxon-name-part-type="species" reg="setosus">setosus</tp:taxon-name-part></tp:taxon-name></italic><bold>. A</bold> uncinial parts according to <xref ref-type="bibr" rid="B27">Nogueira et al. (2010)</xref> <bold>B</bold> uncini U1 <italic><tp:taxon-name><tp:taxon-name-part taxon-name-part-type="genus" reg="Thelepus">T.</tp:taxon-name-part> <tp:taxon-name-part taxon-name-part-type="species" reg="setosus">setosus</tp:taxon-name-part></tp:taxon-name></italic> <abbrev xmlns:xlink="http://www.w3.org/1999/xlink" content-type="institution" xlink:title="APEM Ltd., UK" id="ABBRID0EKIAC" xlink:type="simple">APEM</abbrev> 413169 <bold>C</bold> uncini U1 <italic><tp:taxon-name><tp:taxon-name-part taxon-name-part-type="genus" reg="Thelepus">T.</tp:taxon-name-part> <tp:taxon-name-part taxon-name-part-type="species" reg="triserialis">triserialis</tp:taxon-name-part></tp:taxon-name></italic> <named-content xmlns:xlink="http://www.w3.org/1999/xlink" content-type="dwc:institutional_code" xlink:type="simple">MNCN</named-content> 2508. Scale bars: 20 μm.</p></caption><graphic xmlns:xlink="http://www.w3.org/1999/xlink" xlink:href="zookeys-759-029-g001.jpg" id="oo_203731.jpg" position="float" orientation="portrait" xlink:type="simple"/></fig><fig id="F4" position="float" orientation="portrait"><label>Figure 4.</label><caption><p>
                  <italic><tp:taxon-name><tp:taxon-name-part taxon-name-part-type="genus" reg="Thelepus">Thelepus</tp:taxon-name-part> <tp:taxon-name-part taxon-name-part-type="species" reg="davehalli">davehalli</tp:taxon-name-part></tp:taxon-name></italic> sp. n. <bold>A–C</bold> anterior end: <bold>A</bold> dorsal view <bold>B</bold> ventral view <bold>C</bold> lateral view (arrowed nephridial papilla) <bold>D</bold> U48–U52 lateral view <bold>E</bold> – total view, rectangle shows position of <bold>D</bold> (arrow indicates last segment with notochaetae) <bold>F–H</bold> uncini: <bold>F, G</bold> U1 <bold>H</bold> U48, <bold>A–F, H</bold> Sevastopol st. 2587: <bold>A–E</bold> holotype <bold>F, H</bold> paratype <bold>G</bold> <abbrev xmlns:xlink="http://www.w3.org/1999/xlink" content-type="institution" xlink:title="APEM Ltd., UK" id="ABBRID0EBTBK" xlink:type="simple">APEM</abbrev> 232335. All worms but <bold>E</bold> stained with methylene blue. Scale bars: 2 mm (<bold>A–E</bold>); 20 μm (<bold>F–H</bold>).</p></caption><graphic xmlns:xlink="http://www.w3.org/1999/xlink" xlink:href="zookeys-759-029-g004.jpg" id="oo_203734.jpg" position="float" orientation="portrait" xlink:type="simple"/></fig></tp:treatment-sec><ref-list><ref id="B17"><mixed-citation xmlns:xlink="http://www.w3.org/1999/xlink" xlink:type="simple">
          <person-group><name name-style="western"><surname>Hsueh</surname><given-names>P-W</given-names></name><name name-style="western"><surname>Li</surname><given-names>K-R</given-names></name></person-group> (<year>2016</year>) <article-title>New species of <tp:taxon-name><tp:taxon-name-part taxon-name-part-type="family">Thelepodidae</tp:taxon-name-part></tp:taxon-name> (Terebelliformia, <tp:taxon-name><tp:taxon-name-part taxon-name-part-type="genus">Polychaeta</tp:taxon-name-part></tp:taxon-name>) from Taiwan.</article-title> <source>Zootaxa</source> <volume>4170</volume>(<issue>3</issue>): <fpage>510</fpage>–<lpage>524</lpage> <ext-link xlink:type="simple" ext-link-type="doi" xlink:href="10.11646/zootaxa.4170.3.5">http://doi.org/10.11646/zootaxa.4170.3.5</ext-link></mixed-citation></ref><ref id="B5"><mixed-citation xmlns:xlink="http://www.w3.org/1999/xlink" xlink:type="simple">
          <person-group><name name-style="western"><surname>Day</surname><given-names>JH</given-names></name></person-group> (<year>1955</year>) <article-title>The <tp:taxon-name><tp:taxon-name-part taxon-name-part-type="genus">Polychaeta</tp:taxon-name-part></tp:taxon-name> of South Africa. Part 3. Sedentary species from Cape shores and estuaries.</article-title> <source>Journal of the Linnean Society of London, Zoology</source> <volume>42</volume>(<issue>287</issue>): <fpage>407</fpage>–<lpage>452</lpage> <ext-link xlink:type="simple" ext-link-type="doi" xlink:href="10.1111/j.1096-3642.1955.tb02216.x">http://dx.doi.org/10.1111/j.1096-3642.1955.tb02216.x</ext-link></mixed-citation></ref><ref id="B18"><mixed-citation xmlns:xlink="http://www.w3.org/1999/xlink" xlink:type="simple">
          <person-group><name name-style="western"><surname>Hutchings</surname><given-names>PA</given-names></name><name name-style="western"><surname>Glasby</surname><given-names>CJ</given-names></name></person-group> (<year>1987</year>) <article-title>The <tp:taxon-name><tp:taxon-name-part taxon-name-part-type="subfamily">Thelepinae</tp:taxon-name-part></tp:taxon-name> (<tp:taxon-name><tp:taxon-name-part taxon-name-part-type="family">Terebellidae</tp:taxon-name-part></tp:taxon-name>) from Australia, with a discussion of the generic and specific characters of the subfamily.</article-title> <source>Bulletin of the Biological Society of Washington</source> <volume>7</volume>: <fpage>217</fpage>–<lpage>250</lpage>.</mixed-citation></ref><ref id="B27"><mixed-citation xmlns:xlink="http://www.w3.org/1999/xlink" xlink:type="simple">
          <person-group><name name-style="western"><surname>Nogueira</surname><given-names>JMM</given-names></name><name name-style="western"><surname>Hutchings</surname><given-names>PA</given-names></name><name name-style="western"><surname>Fukuda</surname><given-names>MV</given-names></name></person-group> (<year>2010</year>) <article-title>Morphology of terebelliform polychaetes (<tp:taxon-name><tp:taxon-name-part taxon-name-part-type="phylum">Annelida</tp:taxon-name-part></tp:taxon-name>: <tp:taxon-name><tp:taxon-name-part taxon-name-part-type="genus">Polychaeta</tp:taxon-name-part></tp:taxon-name>: Terebelliformia), with a focus on <tp:taxon-name><tp:taxon-name-part taxon-name-part-type="family">Terebellidae</tp:taxon-name-part></tp:taxon-name>.</article-title> <source>Zootaxa</source> <volume>2460</volume>: <fpage>1</fpage>–<lpage>185</lpage>.</mixed-citation></ref><ref id="B16"><mixed-citation xmlns:xlink="http://www.w3.org/1999/xlink" xlink:type="simple">
          <person-group><name name-style="western"><surname>Holthe</surname><given-names>T</given-names></name></person-group> (<year>1986</year>) <source><tp:taxon-name><tp:taxon-name-part taxon-name-part-type="genus">Polychaeta</tp:taxon-name-part></tp:taxon-name><tp:taxon-name><tp:taxon-name-part taxon-name-part-type="suborder">Terebellomorpha</tp:taxon-name-part></tp:taxon-name>.</source> <publisher-name>Marine Invertebrates of Scandinavia 7</publisher-name>, <publisher-loc>Norwegian University Press</publisher-loc>, <size units="page">194 pp</size>.</mixed-citation></ref></ref-list></tp:taxon-treatment>
