# Supplementary material for: Three new species of Thelepus Leuckart, 1849 from Europe and a re-description of T. cincinnatus (Fabricius, 1780) (Annelida, Terebellidae)
Source: Zookeys. 2018 May 17;(759):29–56. doi: 10.3897/zookeys.759.22981 (PMC6055549; doi:10.3897/zookeys.759.22981)
Supplement: XML Treatment for Thelepus cincinnatus [file zookeys.759.22981-treatment2.xml]

<!DOCTYPE tp:taxon-treatment
  PUBLIC "-//TaxonX//DTD Taxonomic Treatment Publishing DTD v0 20100105//EN" "tax-treatment-NSO.dtd">
<tp:taxon-treatment xmlns:tp="http://www.plazi.org/taxpub"><tp:treatment-meta><kwd-group><label>Taxon classification</label><kwd><named-content xmlns:xlink="http://www.w3.org/1999/xlink" content-type="kingdom">Animalia</named-content></kwd><kwd><named-content xmlns:xlink="http://www.w3.org/1999/xlink" content-type="order">Terebellida</named-content></kwd><kwd><named-content xmlns:xlink="http://www.w3.org/1999/xlink" content-type="family">Terebellidae</named-content></kwd></kwd-group><mixed-citation publication-type="journal"><person-group><name><surname>Jirkov</surname><given-names>Igor</given-names></name></person-group><article-title>Three new species of <italic><tp:taxon-name><tp:taxon-name-part taxon-name-part-type="genus" reg="Thelepus">Thelepus</tp:taxon-name-part></tp:taxon-name></italic> Leuckart, 1849 from Europe and a re-description of <italic><tp:taxon-name><tp:taxon-name-part taxon-name-part-type="genus" reg="Thelepus">T.</tp:taxon-name-part> <tp:taxon-name-part taxon-name-part-type="species" reg="cincinnatus">cincinnatus</tp:taxon-name-part></tp:taxon-name></italic> (Fabricius, 1780) (<tp:taxon-name><tp:taxon-name-part taxon-name-part-type="phylum">Annelida</tp:taxon-name-part></tp:taxon-name>, <tp:taxon-name><tp:taxon-name-part taxon-name-part-type="family">Terebellidae</tp:taxon-name-part></tp:taxon-name>)</article-title><source>Zookeys</source><day>17</day><month>5</month><year>2018</year><volume>2018</volume><issue>759</issue><fpage>29</fpage><lpage>56</lpage><pub-id pub-id-type="doi">10.3897/zookeys.759.22981</pub-id></mixed-citation></tp:treatment-meta><tp:nomenclature><tp:taxon-name>
              <tp:taxon-name-part taxon-name-part-type="genus" reg="Thelepus">Thelepus</tp:taxon-name-part>
              <tp:taxon-name-part taxon-name-part-type="species" reg="cincinnatus">cincinnatus</tp:taxon-name-part>
            </tp:taxon-name><tp:taxon-authority>(Fabricius, 1780), s. str.</tp:taxon-authority><xref ref-type="fig" rid="F2">Figs 2</xref><xref ref-type="fig" rid="F3">, 3</xref><xref ref-type="fig" rid="F11">, 11</xref><xref ref-type="fig" rid="F12">, 12</xref><tp:nomenclature-citation-list><tp:nomenclature-citation><tp:taxon-name>
                  <tp:taxon-name-part taxon-name-part-type="genus" reg="Thelepus">Thelepus</tp:taxon-name-part> <tp:taxon-name-part taxon-name-part-type="species" reg="cincinnatus">cincinnatus</tp:taxon-name-part></tp:taxon-name><comment>: type locality Greenland (probably Frederikshâb), type material probably never designated (<xref ref-type="bibr" rid="B16">Holthe 1986</xref>): ? <xref ref-type="bibr" rid="B8">Fauvel 1927</xref>: 271–272, fig. 95 i–m; <xref ref-type="bibr" rid="B28">Pettibone 1954</xref>: 327–328, fig. 37e, f; <xref ref-type="bibr" rid="B35">Zatsepin 1948</xref>: 154, table XXXVIII, 7 (partim); ?<xref ref-type="bibr" rid="B13">Hartmann-Schröder 1996</xref>: 528–530, Abb. 258; <xref ref-type="bibr" rid="B16">Holthe 1986</xref>: 140–142, fig. 63, map 62 (partim); <xref ref-type="bibr" rid="B20">Jirkov 2001</xref>: 526–527 (partim).</comment></tp:nomenclature-citation></tp:nomenclature-citation-list></tp:nomenclature><tp:treatment-sec sec-type="material" id="SECID0EI2AK"><title>Material</title><p>(Table <xref ref-type="table" rid="T1">1</xref>): 413 specimens from 33 stations collected at 8–1350 m, bottom temperature -1.53–7.37 °C. Ten specimens from Alaid station 6 deposited at <named-content xmlns:xlink="http://www.w3.org/1999/xlink" content-type="dwc:institutional_code" xlink:type="simple">MNCN</named-content>: 16.01/17777.</p></tp:treatment-sec><tp:treatment-sec sec-type="material" id="SECID0EX2AK"><title>Additional material.</title><p>
              <italic><tp:taxon-name><tp:taxon-name-part taxon-name-part-type="genus" reg="Thelepus">Thelepus</tp:taxon-name-part> <tp:taxon-name-part taxon-name-part-type="species" reg="antarcticus">antarcticus</tp:taxon-name-part></tp:taxon-name></italic> ZIN IV.1.2 (5 specimens)</p></tp:treatment-sec><tp:treatment-sec sec-type="description" id="SECID0EI3AK"><title>Description.</title><p>Largest specimen 140 mm in length and 5 mm in width, although some fragments distinctly larger (up to 7 mm width); maximum size estimated at over 200 mm; larger specimens had been collected at shallow depths, less than 100 m. Number of segments increased with body size; number in investigated specimens: 113.</p><p>Buccal tentacles numerous, equal to body length, grooved. Eyespots rounded subepithelial spots, black or dark brown, numerous, usually in several transverse rows on back of upper lip (Fig. <xref ref-type="fig" rid="F2">2A, B</xref>). Even smallest specimens (&lt;0.5 mm width R/V Sevastopol st. 1769) with numerous eyespots. Specimens from deepest sample (R/V Sevastopol, st. 1580, 1350 m) also with numerous eyespots.</p><p>Branchial filaments numerous, long and tangled (Fig. <xref ref-type="fig" rid="F2">2A, C–G</xref>). Due to tangling it was impossible to count number of branchial filaments in large worms (&gt;5–6 mm width) without removing them one by one. Maximum number of BS1 filaments ca. 20–30, extending laterally to a point level with midpoint or lower edge of row of U1 uncini; outermost filaments usually 2–3 times shorter than those most developed. BS2 with a maximum of 15–20 filaments. One specimen (from Alaid 30.13) had four filaments on BS3 on right hand side of body; length of these was equal to notopodia of same segment. Filaments attached to a transverse elevated stump in 1–2 irregular rows depending on number of filaments. Number of filaments increases with body size; small worms (1–2 mm width) have fewer than 10 filaments on BS1. Smallest specimen (Sevastopol 1769, width &lt;0.5 mm) with no filaments. Extension of filaments laterally depends upon worm size, with filaments extending only to level of upper margin of uncinal row in small worms. Wide medial gap separating left and right groups of filaments. Lateral lobes absent. Dorsum with warts or subepithelial honeycomb, forming more or less regular rows (Fig. <xref ref-type="fig" rid="F2">2C, F</xref>); number of rows increases with size of segments and worm. Segmentation distinct. Ventrum glandular, more so with increased “wrinkling” (Fig. <xref ref-type="fig" rid="F2">2H</xref>). Poorly visible, small nephridial papillae on S4–S7 above neuropodia; those on S5–S7 largest and usually only ones visible (Fig. <xref ref-type="fig" rid="F2">2D, F</xref>, arrowed).</p><p>Notopodia commence from BS2, with anterior notopodia large and transverse. Notopodia raised on body surface or flattened, depending on whether fixation occurs whilst within or outside of tube. Notopodia of BS2 equal to or only slightly smaller than those most developed. Notopodia numerous and present on almost all segments except 10–20 posteriormost developing segments; in investigated material present on up to 106 segments. Last notopodia poorly developed, several times shorter than those most developed and almost without rami, with only a few notochaetae; last neuropodia also reduced (Fig. <xref ref-type="fig" rid="F2">2I</xref>). Part of worm without notopodia not exceeding 10% of whole body length. Notochaetae in few (ca.10) anterior segments in two transverse rows: posterior row with long chaetae, distal half (winged part) becomes stained with methylene blue, anterior row with short chaetae; other notopodia with a single row of notochaetae. Notochaetae with narrow brims (Fig. <xref ref-type="fig" rid="F11">11B</xref>).</p><p>Neuropodia from C3, tori increasing in size to U10, then becoming progressively shorter. Uncini in a single row with well-developed prow and crest and one tooth in profile (Fig. <xref ref-type="fig" rid="F3">3</xref>); within a neuropodium main fang develops first, crest develops later (Fig. <xref ref-type="fig" rid="F3">3D</xref>).</p><fig id="F3" position="float" orientation="portrait"><label>Figure 3.</label><caption><p>
                  <italic><tp:taxon-name><tp:taxon-name-part taxon-name-part-type="genus" reg="Thelepus">Thelepus</tp:taxon-name-part> <tp:taxon-name-part taxon-name-part-type="species" reg="cincinnatus">cincinnatus</tp:taxon-name-part></tp:taxon-name></italic> and <italic><tp:taxon-name><tp:taxon-name-part taxon-name-part-type="genus" reg="Thelepus">Thelepus</tp:taxon-name-part> <tp:taxon-name-part taxon-name-part-type="species" reg="antarcticus">antarcticus</tp:taxon-name-part></tp:taxon-name></italic> uncini. <bold>A</bold> Alaid 30.6 <bold>B</bold> Alaid 30.8 <bold>C, D</bold> Alaid 30.13 <bold>A–C</bold> uncini from U1 <bold>D</bold> uncini from posterior body <bold>E</bold> <italic><tp:taxon-name><tp:taxon-name-part taxon-name-part-type="genus" reg="Thelepus">Thelepus</tp:taxon-name-part> <tp:taxon-name-part taxon-name-part-type="species" reg="antarcticus">antarcticus</tp:taxon-name-part></tp:taxon-name></italic> ZIN IV.1.2, arrow indicating hump, which is different from that in <italic><tp:taxon-name><tp:taxon-name-part taxon-name-part-type="genus" reg="Thelepus">T.</tp:taxon-name-part> <tp:taxon-name-part taxon-name-part-type="species" reg="cincinnatus">cincinnatus</tp:taxon-name-part></tp:taxon-name></italic>. Each block from one specimen, all uncini from TU1. Third block of <bold>A</bold> and second block of <bold>B</bold> shows stage of development of uncini. Scale bars: 20 μm.</p></caption><graphic xmlns:xlink="http://www.w3.org/1999/xlink" xlink:href="zookeys-759-029-g003.jpg" id="oo_203733.jpg" position="float" orientation="portrait" xlink:type="simple"/></fig><p>Pygidium with crenulated margin, without cirri or papillae.</p></tp:treatment-sec><tp:treatment-sec sec-type="Differential diagnosis" id="SECID0E56AK"><title>Differential diagnosis.</title><p>Morphologically, <italic><tp:taxon-name><tp:taxon-name-part taxon-name-part-type="genus" reg="Thelepus">T.</tp:taxon-name-part> <tp:taxon-name-part taxon-name-part-type="species" reg="cincinnatus">cincinnatus</tp:taxon-name-part></tp:taxon-name></italic> is closest to <italic><tp:taxon-name><tp:taxon-name-part taxon-name-part-type="genus" reg="Thelepus">T.</tp:taxon-name-part> <tp:taxon-name-part taxon-name-part-type="species" reg="antarcticus">antarcticus</tp:taxon-name-part></tp:taxon-name></italic> Kinberg, 1866. The original description of <italic><tp:taxon-name><tp:taxon-name-part taxon-name-part-type="genus" reg="Thelepus">T.</tp:taxon-name-part> <tp:taxon-name-part taxon-name-part-type="species" reg="antarcticus">antarcticus</tp:taxon-name-part></tp:taxon-name></italic> is very brief. The most complete re-description is by <xref ref-type="bibr" rid="B2">Benham (1921)</xref>. It looks very similar to <italic><tp:taxon-name><tp:taxon-name-part taxon-name-part-type="genus" reg="Thelepus">T.</tp:taxon-name-part> <tp:taxon-name-part taxon-name-part-type="species" reg="cincinnatus">cincinnatus</tp:taxon-name-part></tp:taxon-name></italic>; however, I do not believe that it is the same species, since direct comparison of material from the northern and southern hemispheres is necessary to find differences. For the present time it can be stated that, although both species are of equal size (up to 200 mm length and 7 mm in diameter), <italic><tp:taxon-name><tp:taxon-name-part taxon-name-part-type="genus" reg="Thelepus">T.</tp:taxon-name-part> <tp:taxon-name-part taxon-name-part-type="species" reg="cincinnatus">cincinnatus</tp:taxon-name-part></tp:taxon-name></italic> has at least twice as many branchial filaments as <italic><tp:taxon-name><tp:taxon-name-part taxon-name-part-type="genus" reg="Thelepus">T.</tp:taxon-name-part> <tp:taxon-name-part taxon-name-part-type="species" reg="antarcticus">antarcticus</tp:taxon-name-part></tp:taxon-name></italic>. The five specimens investigated (length up to 5 cm) have no more than 15 branchial filaments on BS1, distinctly fewer eyespots and slightly different uncini, with a hump (Fig. <xref ref-type="fig" rid="F3">3E</xref>).</p><p>
              <italic><tp:taxon-name><tp:taxon-name-part taxon-name-part-type="genus" reg="Thelepus">Thelepus</tp:taxon-name-part> <tp:taxon-name-part taxon-name-part-type="species" reg="cincinnatus">cincinnatus</tp:taxon-name-part></tp:taxon-name></italic> differs from other new species described herein as indicated: from <italic><tp:taxon-name><tp:taxon-name-part taxon-name-part-type="genus" reg="Thelepus">T.</tp:taxon-name-part> <tp:taxon-name-part taxon-name-part-type="species" reg="davehalli">davehalli</tp:taxon-name-part></tp:taxon-name></italic> sp. n. by the presence of eyespots and the absence of numerous completely developed posterior segments without notopodia; from <italic><tp:taxon-name><tp:taxon-name-part taxon-name-part-type="genus" reg="Thelepus">T.</tp:taxon-name-part> <tp:taxon-name-part taxon-name-part-type="species" reg="marthae">marthae</tp:taxon-name-part></tp:taxon-name></italic> sp. n. by the absence of eyespots and by the higher number of branchial filaments and segments with notopodia; and <italic><tp:taxon-name><tp:taxon-name-part taxon-name-part-type="genus" reg="Thelepus">T.</tp:taxon-name-part> <tp:taxon-name-part taxon-name-part-type="species" reg="parapari">parapari</tp:taxon-name-part></tp:taxon-name></italic> sp. n. has a crest of uncini on TU1 with two rows in profile, while <italic><tp:taxon-name><tp:taxon-name-part taxon-name-part-type="genus" reg="Thelepus">T.</tp:taxon-name-part> <tp:taxon-name-part taxon-name-part-type="species" reg="cincinnatus">cincinnatus</tp:taxon-name-part></tp:taxon-name></italic> has only one. Other species of <italic><tp:taxon-name><tp:taxon-name-part taxon-name-part-type="genus" reg="Thelepus">Thelepus</tp:taxon-name-part></tp:taxon-name></italic> with two pairs of branchiae and eyespots have at least three times fewer branchial filaments and all but <italic><tp:taxon-name><tp:taxon-name-part taxon-name-part-type="genus" reg="Thelepus">T.</tp:taxon-name-part> <tp:taxon-name-part taxon-name-part-type="species" reg="parapari">parapari</tp:taxon-name-part></tp:taxon-name></italic> sp. n. have half the number of segments with notopodia (Table <xref ref-type="table" rid="T2">2</xref>).</p></tp:treatment-sec><tp:treatment-sec sec-type="remarks" id="SECID0E4EBK"><title>Remarks.</title><p>The investigated material included almost 2000 specimens (from more than 100 stations) from the high Arctic to the Mediterranean, from depths between 2 m and almost 2 km. The type locality of <italic><tp:taxon-name><tp:taxon-name-part taxon-name-part-type="genus" reg="Thelepus">T.</tp:taxon-name-part> <tp:taxon-name-part taxon-name-part-type="species" reg="cincinnatus">cincinnatus</tp:taxon-name-part></tp:taxon-name></italic> is outside the ranges of all investigated species, but <italic><tp:taxon-name><tp:taxon-name-part taxon-name-part-type="genus" reg="Thelepus">T.</tp:taxon-name-part> <tp:taxon-name-part taxon-name-part-type="species" reg="cincinnatus">cincinnatus</tp:taxon-name-part></tp:taxon-name></italic> s. str. investigated specimens perfectly agree with the description of topotypes (<xref ref-type="bibr" rid="B28">Pettibone 1954</xref>). It is supposed that Pettibone’s description is that of the true <italic><tp:taxon-name><tp:taxon-name-part taxon-name-part-type="genus" reg="Thelepus">T.</tp:taxon-name-part> <tp:taxon-name-part taxon-name-part-type="species" reg="cincinnatus">cincinnatus</tp:taxon-name-part></tp:taxon-name></italic>.</p><p>In some samples, specimens lacked eyespots; however, this is likely to be due to fading because specimens in same samples (with several specimens present) have eyespots, but they are paler, smaller and less numerous than is typical. This fading seems to depend on preservation method: all material with faded eyespots had been stored in formalin for over ten years. The age of samples does not influence fading significantly; although all specimens without eyespots were collected over 50 years ago, other specimens collected a century ago and kept in alcohol had retained eyespots. So absence of eyespots should not be considered to be a characteristic of this species.</p><p>Three subspecies (varieties according to original descriptions) of <italic><tp:taxon-name><tp:taxon-name-part taxon-name-part-type="genus" reg="Thelepus">T.</tp:taxon-name-part> <tp:taxon-name-part taxon-name-part-type="species" reg="cincinnatus">cincinnatus</tp:taxon-name-part></tp:taxon-name></italic> have been described (<xref ref-type="bibr" rid="B1">Bellan 2008</xref>) and, based on the discussion below, none are considered valid.</p><p>
              <tp:taxon-name><tp:taxon-name-part taxon-name-part-type="genus" reg="Thelepus">Thelepus</tp:taxon-name-part> <tp:taxon-name-part taxon-name-part-type="species" reg="cincinnatus">cincinnatus</tp:taxon-name-part> <tp:taxon-name-part taxon-name-part-type="infraspecific-rank">var.</tp:taxon-name-part> <tp:taxon-name-part taxon-name-part-type="variety" reg="andreanae">andreanae</tp:taxon-name-part></tp:taxon-name> McIntosh, 1922. McIntosh wrote “dorsal cephalic collar with eye-specks”; as all other <italic><tp:taxon-name><tp:taxon-name-part taxon-name-part-type="genus" reg="Thelepus">Thelepus</tp:taxon-name-part></tp:taxon-name></italic> with two pairs of branchiae from the area near the type locality also lack eyespots, this name should be accepted as a junior synonym of <italic><tp:taxon-name><tp:taxon-name-part taxon-name-part-type="genus" reg="Thelepus">T.</tp:taxon-name-part> <tp:taxon-name-part taxon-name-part-type="species" reg="cincinnatus">cincinnatus</tp:taxon-name-part></tp:taxon-name></italic> s. str. as believed by <xref ref-type="bibr" rid="B1">Bellan (2008)</xref>.</p><p>
              <tp:taxon-name><tp:taxon-name-part taxon-name-part-type="genus" reg="Thelepus">Thelepus</tp:taxon-name-part> <tp:taxon-name-part taxon-name-part-type="species" reg="cincinnatus">cincinnatus</tp:taxon-name-part> <tp:taxon-name-part taxon-name-part-type="infraspecific-rank">var.</tp:taxon-name-part> <tp:taxon-name-part taxon-name-part-type="variety" reg="canadensis">canadensis</tp:taxon-name-part></tp:taxon-name> McIntosh, 1885; has eyespots according to the original description. Type locality: <named-content xmlns:xlink="http://www.w3.org/1999/xlink" content-type="dwc:verbatimCoordinates" xlink:type="simple"><named-content content-type="geo-json" specific-use="{&#34;type&#34;:&#34;Point&#34;,&#34;coordinates&#34;:[-64.083333,43.066667]}" id="NCID0EALBK" xlink:type="simple">43°04'N, 64°05'W</named-content></named-content>, 51 fms. Specimens collected near the type locality of this subspecies (R/V “Persey-3” see Table <xref ref-type="table" rid="T1">1</xref>) did not show differences from other specimens, confirming <xref ref-type="bibr" rid="B10">Hartman’s (1959)</xref> acceptance of <tp:taxon-name><tp:taxon-name-part taxon-name-part-type="genus" reg="Thelepus">T.</tp:taxon-name-part> <tp:taxon-name-part taxon-name-part-type="species" reg="cincinnatus">cincinnatus</tp:taxon-name-part> <tp:taxon-name-part taxon-name-part-type="infraspecific-rank">var.</tp:taxon-name-part> <tp:taxon-name-part taxon-name-part-type="variety" reg="canadensis">canadensis</tp:taxon-name-part></tp:taxon-name> as a junior synonym of the stem subspecies.</p><p>
              <tp:taxon-name><tp:taxon-name-part taxon-name-part-type="genus" reg="Thelepus">Thelepus</tp:taxon-name-part> <tp:taxon-name-part taxon-name-part-type="species" reg="cincinnatus">cincinnatus</tp:taxon-name-part> <tp:taxon-name-part taxon-name-part-type="infraspecific-rank">var.</tp:taxon-name-part> <tp:taxon-name-part taxon-name-part-type="variety" reg="profundus">profundus</tp:taxon-name-part></tp:taxon-name> Roule, 1896. The description is too short to be informative: ‘Un seul individu, différant du type par sa taille e plus petite, par son tube plus mince et couvert extérieurement d’un enduit peu épais formé de vase grise, et par la forme de ses plaques onciales; ces dernières sont plus étroites, et leurs trois dents plus espacées’. No figures are given so it is impossible to determine which species he was describing and as no type material was deposited in Paris (<xref ref-type="bibr" rid="B32">Solís-Weiss et al. 2004</xref>) this subspecies should be treated as a <italic>nomen dubium</italic>.</p><p>Other literature reports of <italic><tp:taxon-name><tp:taxon-name-part taxon-name-part-type="genus" reg="Thelepus">Thelepus</tp:taxon-name-part> <tp:taxon-name-part taxon-name-part-type="species" reg="cincinnatus">cincinnatus</tp:taxon-name-part></tp:taxon-name></italic> include:</p><p>
              <xref ref-type="bibr" rid="B8">Fauvel (1927)</xref> reported for <italic><tp:taxon-name><tp:taxon-name-part taxon-name-part-type="genus" reg="Thelepus">T.</tp:taxon-name-part> <tp:taxon-name-part taxon-name-part-type="species" reg="cincinnatus">cincinnatus</tp:taxon-name-part></tp:taxon-name></italic>; “nombreux points oculiformes”; however, most or all the area covered by the “Faune de France” seems to lie outside the range of <italic><tp:taxon-name><tp:taxon-name-part taxon-name-part-type="genus" reg="Thelepus">T.</tp:taxon-name-part> <tp:taxon-name-part taxon-name-part-type="species" reg="cincinnatus">cincinnatus</tp:taxon-name-part></tp:taxon-name></italic>, but includes the range of <italic><tp:taxon-name><tp:taxon-name-part taxon-name-part-type="genus" reg="Thelepus">T.</tp:taxon-name-part> <tp:taxon-name-part taxon-name-part-type="species" reg="parapari">parapari</tp:taxon-name-part></tp:taxon-name></italic> sp. n. with eyespots, so he probably observed <italic><tp:taxon-name><tp:taxon-name-part taxon-name-part-type="genus" reg="Thelepus">T.</tp:taxon-name-part> <tp:taxon-name-part taxon-name-part-type="species" reg="parapari">parapari</tp:taxon-name-part></tp:taxon-name></italic> sp. n.</p><p>
              <xref ref-type="bibr" rid="B35">Zatsepin (1948)</xref> and <xref ref-type="bibr" rid="B16">Holthe (1986)</xref>; despite their descriptions agreeing well with <italic><tp:taxon-name><tp:taxon-name-part taxon-name-part-type="genus" reg="Thelepus">T.</tp:taxon-name-part> <tp:taxon-name-part taxon-name-part-type="species" reg="cincinnatus">cincinnatus</tp:taxon-name-part></tp:taxon-name></italic> s. str., they probably observed the other species described here, because these species’ ranges fall within those covered by their papers. The same is true for our papers (<xref ref-type="bibr" rid="B20">Jirkov 2001</xref>; <xref ref-type="bibr" rid="B21">Jirkov and Leontovich 2013</xref>), where we overlooked <italic><tp:taxon-name><tp:taxon-name-part taxon-name-part-type="genus" reg="Thelepus">T.</tp:taxon-name-part> <tp:taxon-name-part taxon-name-part-type="species" reg="marthae">marthae</tp:taxon-name-part></tp:taxon-name></italic> sp. n., <italic><tp:taxon-name><tp:taxon-name-part taxon-name-part-type="genus" reg="Thelepus">T.</tp:taxon-name-part> <tp:taxon-name-part taxon-name-part-type="species" reg="davehalli">davehalli</tp:taxon-name-part></tp:taxon-name></italic> sp. n., and <italic><tp:taxon-name><tp:taxon-name-part taxon-name-part-type="genus" reg="Thelepus">T.</tp:taxon-name-part> <tp:taxon-name-part taxon-name-part-type="species" reg="parapari">parapari</tp:taxon-name-part></tp:taxon-name></italic> sp. n. but, in this case, it is supported by re-investigation of the material.</p><p>
              <xref ref-type="bibr" rid="B13">Hartmann-Schröder (1996)</xref> reported eyespots for <italic><tp:taxon-name><tp:taxon-name-part taxon-name-part-type="genus" reg="Thelepus">T.</tp:taxon-name-part> <tp:taxon-name-part taxon-name-part-type="species" reg="cincinnatus">cincinnatus</tp:taxon-name-part></tp:taxon-name></italic> (Abb. 258), but her figures showed too few branchial filaments and no visible eyespots (they cannot be confirmed or observed in the figure shown). Either the specimen in the figure is too young (there is no scale) or she was studying a different species.</p></tp:treatment-sec><tp:treatment-sec><!--Section generated to contain objects referenced in tp:taxon-treatment.--><fig id="F2" position="float" orientation="portrait"><label>Figure 2.</label><caption><p>
            <italic><tp:taxon-name><tp:taxon-name-part taxon-name-part-type="genus" reg="Thelepus">Thelepus</tp:taxon-name-part> <tp:taxon-name-part taxon-name-part-type="species" reg="cincinnatus">cincinnatus</tp:taxon-name-part></tp:taxon-name></italic> external morphology<bold>. A, C–I</bold> lateral view of anterior end <bold>B</bold> detail, showing eyespots <bold>G</bold> dorsal view of anterior end <bold>H</bold> ventral view of anterior end <bold>I</bold> lateral view of posterior end (arrow indicates last segment with notochaetae). <bold>A, B, F, I</bold> Alaid st. 30.13 <bold>C</bold> Alaid st. 8 <bold>D, E, H, G</bold> Alaid st. 6. All worms except <bold>A, B, F</bold> stained with methylene blue <bold>D, F</bold> arrow indicates nephridial papillae. Scale bars: 2 mm except <bold>B</bold> 0.5 mm.</p></caption><graphic xmlns:xlink="http://www.w3.org/1999/xlink" xlink:href="zookeys-759-029-g002.jpg" id="oo_203732.jpg" position="float" orientation="portrait" xlink:type="simple"/></fig><fig id="F11" position="float" orientation="portrait"><label>Figure 11.</label><caption><p>Notochaetae of <italic><tp:taxon-name><tp:taxon-name-part taxon-name-part-type="genus" reg="Thelepus">Thelepus</tp:taxon-name-part></tp:taxon-name></italic>. <bold>A</bold> <italic><tp:taxon-name><tp:taxon-name-part taxon-name-part-type="genus" reg="Thelepus">T.</tp:taxon-name-part> <tp:taxon-name-part taxon-name-part-type="species" reg="davehalli">davehalli</tp:taxon-name-part></tp:taxon-name></italic> <bold>B</bold> <italic><tp:taxon-name><tp:taxon-name-part taxon-name-part-type="genus" reg="Thelepus">T.</tp:taxon-name-part> <tp:taxon-name-part taxon-name-part-type="species" reg="cincinnatus">cincinnatus</tp:taxon-name-part></tp:taxon-name></italic> <bold>C</bold> <italic><tp:taxon-name><tp:taxon-name-part taxon-name-part-type="genus" reg="Thelepus">T.</tp:taxon-name-part> <tp:taxon-name-part taxon-name-part-type="species" reg="marthae">marthae</tp:taxon-name-part></tp:taxon-name></italic> <bold>D</bold> <italic><tp:taxon-name><tp:taxon-name-part taxon-name-part-type="genus" reg="Thelepus">T.</tp:taxon-name-part> <tp:taxon-name-part taxon-name-part-type="species" reg="parapari">parapari</tp:taxon-name-part></tp:taxon-name></italic>. Scale bars: 0.25 mm. <bold>A</bold> Sevastopol 15.2587 C7 <bold>B</bold> Alaid 30.6 C4 <bold>C</bold> Tunetz 105.6 C9 <bold>D</bold> <named-content xmlns:xlink="http://www.w3.org/1999/xlink" content-type="dwc:institutional_code" xlink:type="simple">MNCN</named-content> 5706 C10.</p></caption><graphic xmlns:xlink="http://www.w3.org/1999/xlink" xlink:href="zookeys-759-029-g011.jpg" id="oo_203741.jpg" position="float" orientation="portrait" xlink:type="simple"/></fig><fig id="F12" position="float" orientation="portrait"><label>Figure 12.</label><caption><p>Map showing records of <italic><tp:taxon-name><tp:taxon-name-part taxon-name-part-type="genus" reg="Thelepus">Thelepus</tp:taxon-name-part></tp:taxon-name></italic>. 500-m isobath is shown.</p></caption><graphic xmlns:xlink="http://www.w3.org/1999/xlink" xlink:href="zookeys-759-029-g012.jpg" id="oo_203742.jpg" position="float" orientation="portrait" xlink:type="simple"/></fig><table-wrap id="T1" position="float" orientation="portrait"><label>Table 1.</label><caption><p>Collection data and institutional repository for all investigated material. Abbreviations (in addition to those in Material &amp; methods): <abbrev xmlns:xlink="http://www.w3.org/1999/xlink" xlink:title="drifting ice station Severniy Polus 22" id="ABBRID0E2MAC" xlink:type="simple">SP-22</abbrev> – drifting ice station Severniy Polus 22; <named-content xmlns:xlink="http://www.w3.org/1999/xlink" content-type="dwc:institutional_code" xlink:type="simple">VNIRO</named-content> – <named-content xmlns:xlink="http://www.w3.org/1999/xlink" xlink:type="simple" content-type="institution" xlink:href="http://grbio.org/institution/institute-oceanography">Russian Federal Research Institute of Fisheries and Oceanography</named-content>, n/a – not applied, - – no data.</p></caption><table id="TID0EMDAC" rules="all"><tbody><tr><th rowspan="1" colspan="1">Species</th><th rowspan="1" colspan="1">Ship or expedition</th><th rowspan="1" colspan="1">Cruise. station or collection number</th><th rowspan="1" colspan="1">Latitude</th><th rowspan="1" colspan="1">Longitude</th><th rowspan="1" colspan="1">Depth, m</th><th rowspan="1" colspan="1">T °C</th><th rowspan="1" colspan="1">S‰</th><th rowspan="1" colspan="1">Day</th><th rowspan="1" colspan="1">Month</th><th rowspan="1" colspan="1">Year</th><th rowspan="1" colspan="1">Number of specimens</th><th rowspan="1" colspan="1">Collection</th></tr><tr><td rowspan="1" colspan="1">
                <italic><tp:taxon-name><tp:taxon-name-part taxon-name-part-type="genus" reg="Thelepus">T.</tp:taxon-name-part> <tp:taxon-name-part taxon-name-part-type="species" reg="cincinnatus">cincinnatus</tp:taxon-name-part></tp:taxon-name></italic>
              </td><td rowspan="1" colspan="1">Alaid</td><td rowspan="1" colspan="1">30.6</td><td rowspan="1" colspan="2">
                <named-content xmlns:xlink="http://www.w3.org/1999/xlink" content-type="dwc:verbatimCoordinates" xlink:type="simple"><named-content content-type="geo-json" specific-use="{&#34;type&#34;:&#34;Point&#34;,&#34;coordinates&#34;:[19.333333,74.233333]}" id="NCID0ENPAC" xlink:type="simple">74°14'N, 19°20'E</named-content></named-content>
              </td><td rowspan="1" colspan="1">64</td><td rowspan="1" colspan="1">0.91</td><td rowspan="1" colspan="1">34.8</td><td rowspan="1" colspan="1">1</td><td rowspan="1" colspan="1">7</td><td rowspan="1" colspan="1">1980</td><td rowspan="1" colspan="1">73</td><td rowspan="1" colspan="1">
                <abbrev xmlns:xlink="http://www.w3.org/1999/xlink" content-type="institution" xlink:title="Department of Hydrobiology Moscow Lomonosov State University, Russia" id="ABBRID0EMAAE" xlink:type="simple">KGB</abbrev>
              </td></tr><tr><td rowspan="1" colspan="1">
                <italic><tp:taxon-name><tp:taxon-name-part taxon-name-part-type="genus" reg="Thelepus">T.</tp:taxon-name-part> <tp:taxon-name-part taxon-name-part-type="species" reg="cincinnatus">cincinnatus</tp:taxon-name-part></tp:taxon-name></italic>
              </td><td rowspan="1" colspan="1">Alaid</td><td rowspan="1" colspan="1">30.7</td><td rowspan="1" colspan="2">
                <named-content xmlns:xlink="http://www.w3.org/1999/xlink" content-type="dwc:verbatimCoordinates" xlink:type="simple"><named-content content-type="geo-json" specific-use="{&#34;type&#34;:&#34;Point&#34;,&#34;coordinates&#34;:[28.000000,74.500000]}" id="NCID0EOBAE" xlink:type="simple">74°30'N, 28°00'E</named-content></named-content>
              </td><td rowspan="1" colspan="1">388</td><td rowspan="1" colspan="1">0.86</td><td rowspan="1" colspan="1">34.9</td><td rowspan="1" colspan="1">4</td><td rowspan="1" colspan="1">7</td><td rowspan="1" colspan="1">1980</td><td rowspan="1" colspan="1">1</td><td rowspan="1" colspan="1">
                <abbrev xmlns:xlink="http://www.w3.org/1999/xlink" content-type="institution" xlink:title="Department of Hydrobiology Moscow Lomonosov State University, Russia" id="ABBRID0EMCAE" xlink:type="simple">KGB</abbrev>
              </td></tr><tr><td rowspan="1" colspan="1">
                <italic><tp:taxon-name><tp:taxon-name-part taxon-name-part-type="genus" reg="Thelepus">T.</tp:taxon-name-part> <tp:taxon-name-part taxon-name-part-type="species" reg="cincinnatus">cincinnatus</tp:taxon-name-part></tp:taxon-name></italic>
              </td><td rowspan="1" colspan="1">Alaid</td><td rowspan="1" colspan="1">30.8</td><td rowspan="1" colspan="2">
                <named-content xmlns:xlink="http://www.w3.org/1999/xlink" content-type="dwc:verbatimCoordinates" xlink:type="simple"><named-content content-type="geo-json" specific-use="{&#34;type&#34;:&#34;Point&#34;,&#34;coordinates&#34;:[32.500000,74.500000]}" id="NCID0EODAE" xlink:type="simple">74°30'N, 32°30'E</named-content></named-content>
              </td><td rowspan="1" colspan="1">190</td><td rowspan="1" colspan="1">-1.53</td><td rowspan="1" colspan="1">34.8</td><td rowspan="1" colspan="1">4</td><td rowspan="1" colspan="1">7</td><td rowspan="1" colspan="1">1980</td><td rowspan="1" colspan="1">136</td><td rowspan="1" colspan="1">
                <abbrev xmlns:xlink="http://www.w3.org/1999/xlink" content-type="institution" xlink:title="Department of Hydrobiology Moscow Lomonosov State University, Russia" id="ABBRID0EMEAE" xlink:type="simple">KGB</abbrev>
              </td></tr><tr><td rowspan="1" colspan="1">
                <italic><tp:taxon-name><tp:taxon-name-part taxon-name-part-type="genus" reg="Thelepus">T.</tp:taxon-name-part> <tp:taxon-name-part taxon-name-part-type="species" reg="cincinnatus">cincinnatus</tp:taxon-name-part></tp:taxon-name></italic>
              </td><td rowspan="1" colspan="1">Alaid</td><td rowspan="1" colspan="1">30.13</td><td rowspan="1" colspan="2">
                <named-content xmlns:xlink="http://www.w3.org/1999/xlink" content-type="dwc:verbatimCoordinates" xlink:type="simple"><named-content content-type="geo-json" specific-use="{&#34;type&#34;:&#34;Point&#34;,&#34;coordinates&#34;:[37.333333,68.850000]}" id="NCID0EOFAE" xlink:type="simple">68°51'N, 37°20'E</named-content></named-content>
              </td><td rowspan="1" colspan="1">75</td><td rowspan="1" colspan="1">2.68</td><td rowspan="1" colspan="1">34.0</td><td rowspan="1" colspan="1">11</td><td rowspan="1" colspan="1">7</td><td rowspan="1" colspan="1">1980</td><td rowspan="1" colspan="1">15</td><td rowspan="1" colspan="1">
                <abbrev xmlns:xlink="http://www.w3.org/1999/xlink" content-type="institution" xlink:title="Department of Hydrobiology Moscow Lomonosov State University, Russia" id="ABBRID0EMGAE" xlink:type="simple">KGB</abbrev>
              </td></tr><tr><td rowspan="1" colspan="1">
                <italic><tp:taxon-name><tp:taxon-name-part taxon-name-part-type="genus" reg="Thelepus">T.</tp:taxon-name-part> <tp:taxon-name-part taxon-name-part-type="species" reg="cincinnatus">cincinnatus</tp:taxon-name-part></tp:taxon-name></italic>
              </td><td rowspan="1" colspan="1">Molchanov</td><td rowspan="1" colspan="1">14.9303</td><td rowspan="1" colspan="2">
                <named-content xmlns:xlink="http://www.w3.org/1999/xlink" content-type="dwc:verbatimCoordinates" xlink:type="simple"><named-content content-type="geo-json" specific-use="{&#34;type&#34;:&#34;Point&#34;,&#34;coordinates&#34;:[41.650000,69.883333]}" id="NCID0EOHAE" xlink:type="simple">69°53'N, 41°39'E</named-content></named-content>
              </td><td rowspan="1" colspan="1">95</td><td rowspan="1" colspan="1">-</td><td rowspan="1" colspan="1">-</td><td rowspan="1" colspan="1">18</td><td rowspan="1" colspan="1">4</td><td rowspan="1" colspan="1">1986</td><td rowspan="1" colspan="1">2</td><td rowspan="1" colspan="1">
                <abbrev xmlns:xlink="http://www.w3.org/1999/xlink" content-type="institution" xlink:title="Department of Hydrobiology Moscow Lomonosov State University, Russia" id="ABBRID0EMIAE" xlink:type="simple">KGB</abbrev>
              </td></tr><tr><td rowspan="1" colspan="1">
                <italic><tp:taxon-name><tp:taxon-name-part taxon-name-part-type="genus" reg="Thelepus">T.</tp:taxon-name-part> <tp:taxon-name-part taxon-name-part-type="species" reg="cincinnatus">cincinnatus</tp:taxon-name-part></tp:taxon-name></italic>
              </td><td rowspan="1" colspan="1">Otkupshikov</td><td rowspan="1" colspan="1">181.19</td><td rowspan="1" colspan="2">
                <named-content xmlns:xlink="http://www.w3.org/1999/xlink" content-type="dwc:verbatimCoordinates" xlink:type="simple"><named-content content-type="geo-json" specific-use="{&#34;type&#34;:&#34;Point&#34;,&#34;coordinates&#34;:[35.800000,69.250000]}" id="NCID0EOJAE" xlink:type="simple">69°15'N, 35°48'E</named-content></named-content>
              </td><td rowspan="1" colspan="1">145</td><td rowspan="1" colspan="1">1.70</td><td rowspan="1" colspan="1">34.6</td><td rowspan="1" colspan="1">9</td><td rowspan="1" colspan="1">7</td><td rowspan="1" colspan="1">1978</td><td rowspan="1" colspan="1">7</td><td rowspan="1" colspan="1">
                <abbrev xmlns:xlink="http://www.w3.org/1999/xlink" content-type="institution" xlink:title="Department of Hydrobiology Moscow Lomonosov State University, Russia" id="ABBRID0EMKAE" xlink:type="simple">KGB</abbrev>
              </td></tr><tr><td rowspan="1" colspan="1">
                <italic><tp:taxon-name><tp:taxon-name-part taxon-name-part-type="genus" reg="Thelepus">T.</tp:taxon-name-part> <tp:taxon-name-part taxon-name-part-type="species" reg="cincinnatus">cincinnatus</tp:taxon-name-part></tp:taxon-name></italic>
              </td><td rowspan="1" colspan="1">Persey</td><td rowspan="1" colspan="1">5.183</td><td rowspan="1" colspan="2">
                <named-content xmlns:xlink="http://www.w3.org/1999/xlink" content-type="dwc:verbatimCoordinates" xlink:type="simple"><named-content content-type="geo-json" specific-use="{&#34;type&#34;:&#34;Point&#34;,&#34;coordinates&#34;:[41.200000,76.550000]}" id="NCID0EOLAE" xlink:type="simple">76°33'N, 41°12'E</named-content></named-content>
              </td><td rowspan="1" colspan="1">230</td><td rowspan="1" colspan="1">-</td><td rowspan="1" colspan="1">-</td><td rowspan="1" colspan="1">1</td><td rowspan="1" colspan="1">9</td><td rowspan="1" colspan="1">1924</td><td rowspan="1" colspan="1">5</td><td rowspan="1" colspan="1">
                <abbrev xmlns:xlink="http://www.w3.org/1999/xlink" content-type="institution" xlink:title="Department of Hydrobiology Moscow Lomonosov State University, Russia" id="ABBRID0EMMAE" xlink:type="simple">KGB</abbrev>
              </td></tr><tr><td rowspan="1" colspan="1">
                <italic><tp:taxon-name><tp:taxon-name-part taxon-name-part-type="genus" reg="Thelepus">T.</tp:taxon-name-part> <tp:taxon-name-part taxon-name-part-type="species" reg="cincinnatus">cincinnatus</tp:taxon-name-part></tp:taxon-name></italic>
              </td><td rowspan="1" colspan="1">Persey</td><td rowspan="1" colspan="1">5.220</td><td rowspan="1" colspan="2">
                <named-content xmlns:xlink="http://www.w3.org/1999/xlink" content-type="dwc:verbatimCoordinates" xlink:type="simple"><named-content content-type="geo-json" specific-use="{&#34;type&#34;:&#34;Point&#34;,&#34;coordinates&#34;:[18.783333,75.150000]}" id="NCID0EONAE" xlink:type="simple">75°09'N, 18°47'E</named-content></named-content>
              </td><td rowspan="1" colspan="1">35</td><td rowspan="1" colspan="1">-</td><td rowspan="1" colspan="1">-</td><td rowspan="1" colspan="1">30</td><td rowspan="1" colspan="1">9</td><td rowspan="1" colspan="1">1924</td><td rowspan="1" colspan="1">1</td><td rowspan="1" colspan="1">
                <abbrev xmlns:xlink="http://www.w3.org/1999/xlink" content-type="institution" xlink:title="Department of Hydrobiology Moscow Lomonosov State University, Russia" id="ABBRID0EMOAE" xlink:type="simple">KGB</abbrev>
              </td></tr><tr><td rowspan="1" colspan="1">
                <italic><tp:taxon-name><tp:taxon-name-part taxon-name-part-type="genus" reg="Thelepus">T.</tp:taxon-name-part> <tp:taxon-name-part taxon-name-part-type="species" reg="cincinnatus">cincinnatus</tp:taxon-name-part></tp:taxon-name></italic>
              </td><td rowspan="1" colspan="1">Persey</td><td rowspan="1" colspan="1">12.650</td><td rowspan="1" colspan="2">
                <named-content xmlns:xlink="http://www.w3.org/1999/xlink" content-type="dwc:verbatimCoordinates" xlink:type="simple"><named-content content-type="geo-json" specific-use="{&#34;type&#34;:&#34;Point&#34;,&#34;coordinates&#34;:[32.566667,74.600000]}" id="NCID0EOPAE" xlink:type="simple">74°36'N, 32°34'E</named-content></named-content>
              </td><td rowspan="1" colspan="1">172</td><td rowspan="1" colspan="1">-1.35</td><td rowspan="1" colspan="1">-</td><td rowspan="1" colspan="1">7</td><td rowspan="1" colspan="1">6</td><td rowspan="1" colspan="1">1927</td><td rowspan="1" colspan="1">11</td><td rowspan="1" colspan="1">
                <abbrev xmlns:xlink="http://www.w3.org/1999/xlink" content-type="institution" xlink:title="Department of Hydrobiology Moscow Lomonosov State University, Russia" id="ABBRID0EMQAE" xlink:type="simple">KGB</abbrev>
              </td></tr><tr><td rowspan="1" colspan="1">
                <italic><tp:taxon-name><tp:taxon-name-part taxon-name-part-type="genus" reg="Thelepus">T.</tp:taxon-name-part> <tp:taxon-name-part taxon-name-part-type="species" reg="cincinnatus">cincinnatus</tp:taxon-name-part></tp:taxon-name></italic>
              </td><td rowspan="1" colspan="1">Persey-3</td><td rowspan="1" colspan="1">14.3024</td><td rowspan="1" colspan="2">
                <named-content xmlns:xlink="http://www.w3.org/1999/xlink" content-type="dwc:verbatimCoordinates" xlink:type="simple"><named-content content-type="geo-json" specific-use="{&#34;type&#34;:&#34;Point&#34;,&#34;coordinates&#34;:[-49.000000,47.333333]}" id="NCID0EORAE" xlink:type="simple">47°20'N, 49°00'W</named-content></named-content>
              </td><td rowspan="1" colspan="1">115</td><td rowspan="1" colspan="1">-</td><td rowspan="1" colspan="1">-</td><td rowspan="1" colspan="1">8</td><td rowspan="1" colspan="1">9</td><td rowspan="1" colspan="1">1975</td><td rowspan="1" colspan="1">3</td><td rowspan="1" colspan="1">
                <abbrev xmlns:xlink="http://www.w3.org/1999/xlink" content-type="institution" xlink:title="Department of Hydrobiology Moscow Lomonosov State University, Russia" id="ABBRID0EMSAE" xlink:type="simple">KGB</abbrev>
              </td></tr><tr><td rowspan="1" colspan="1">
                <italic><tp:taxon-name><tp:taxon-name-part taxon-name-part-type="genus" reg="Thelepus">T.</tp:taxon-name-part> <tp:taxon-name-part taxon-name-part-type="species" reg="cincinnatus">cincinnatus</tp:taxon-name-part></tp:taxon-name></italic>
              </td><td rowspan="1" colspan="1">Persey-3</td><td rowspan="1" colspan="1">15.3341</td><td rowspan="1" colspan="2">
                <named-content xmlns:xlink="http://www.w3.org/1999/xlink" content-type="dwc:verbatimCoordinates" xlink:type="simple"><named-content content-type="geo-json" specific-use="{&#34;type&#34;:&#34;Point&#34;,&#34;coordinates&#34;:[-49.033333,44.716667]}" id="NCID0EOTAE" xlink:type="simple">44°43'N, 49°02'W</named-content></named-content>
              </td><td rowspan="1" colspan="1">217</td><td rowspan="1" colspan="1">-</td><td rowspan="1" colspan="1">-</td><td rowspan="1" colspan="1">6</td><td rowspan="1" colspan="1">5</td><td rowspan="1" colspan="1">1976</td><td rowspan="1" colspan="1">1</td><td rowspan="1" colspan="1">
                <abbrev xmlns:xlink="http://www.w3.org/1999/xlink" content-type="institution" xlink:title="Department of Hydrobiology Moscow Lomonosov State University, Russia" id="ABBRID0EMUAE" xlink:type="simple">KGB</abbrev>
              </td></tr><tr><td rowspan="1" colspan="1">
                <italic><tp:taxon-name><tp:taxon-name-part taxon-name-part-type="genus" reg="Thelepus">T.</tp:taxon-name-part> <tp:taxon-name-part taxon-name-part-type="species" reg="cincinnatus">cincinnatus</tp:taxon-name-part></tp:taxon-name></italic>
              </td><td rowspan="1" colspan="1">Persey-3</td><td rowspan="1" colspan="1">15.3521</td><td rowspan="1" colspan="2">
                <named-content xmlns:xlink="http://www.w3.org/1999/xlink" content-type="dwc:verbatimCoordinates" xlink:type="simple"><named-content content-type="geo-json" specific-use="{&#34;type&#34;:&#34;Point&#34;,&#34;coordinates&#34;:[-52.100000,48.333333]}" id="NCID0EOVAE" xlink:type="simple">48°20'N, 52°06'W</named-content></named-content>
              </td><td rowspan="1" colspan="1">185</td><td rowspan="1" colspan="1">-1.00</td><td rowspan="1" colspan="1">-</td><td rowspan="1" colspan="1">19</td><td rowspan="1" colspan="1">6</td><td rowspan="1" colspan="1">1976</td><td rowspan="1" colspan="1">2</td><td rowspan="1" colspan="1">
                <abbrev xmlns:xlink="http://www.w3.org/1999/xlink" content-type="institution" xlink:title="Department of Hydrobiology Moscow Lomonosov State University, Russia" id="ABBRID0EMWAE" xlink:type="simple">KGB</abbrev>
              </td></tr><tr><td rowspan="1" colspan="1">
                <italic><tp:taxon-name><tp:taxon-name-part taxon-name-part-type="genus" reg="Thelepus">T.</tp:taxon-name-part> <tp:taxon-name-part taxon-name-part-type="species" reg="cincinnatus">cincinnatus</tp:taxon-name-part></tp:taxon-name></italic>
              </td><td rowspan="1" colspan="1">Persey-3</td><td rowspan="1" colspan="1">15.3529</td><td rowspan="1" colspan="2">
                <named-content xmlns:xlink="http://www.w3.org/1999/xlink" content-type="dwc:verbatimCoordinates" xlink:type="simple"><named-content content-type="geo-json" specific-use="{&#34;type&#34;:&#34;Point&#34;,&#34;coordinates&#34;:[-49.750000,47.966667]}" id="NCID0EOXAE" xlink:type="simple">47°58'N, 49°45'W</named-content></named-content>
              </td><td rowspan="1" colspan="1">185</td><td rowspan="1" colspan="1">-</td><td rowspan="1" colspan="1">-</td><td rowspan="1" colspan="1">20</td><td rowspan="1" colspan="1">6</td><td rowspan="1" colspan="1">1976</td><td rowspan="1" colspan="1">20</td><td rowspan="1" colspan="1">
                <abbrev xmlns:xlink="http://www.w3.org/1999/xlink" content-type="institution" xlink:title="Department of Hydrobiology Moscow Lomonosov State University, Russia" id="ABBRID0EMYAE" xlink:type="simple">KGB</abbrev>
              </td></tr><tr><td rowspan="1" colspan="1">
                <italic><tp:taxon-name><tp:taxon-name-part taxon-name-part-type="genus" reg="Thelepus">T.</tp:taxon-name-part> <tp:taxon-name-part taxon-name-part-type="species" reg="cincinnatus">cincinnatus</tp:taxon-name-part></tp:taxon-name></italic>
              </td><td rowspan="1" colspan="1">Persey-3</td><td rowspan="1" colspan="1">14.2724</td><td rowspan="1" colspan="2">
                <named-content xmlns:xlink="http://www.w3.org/1999/xlink" content-type="dwc:verbatimCoordinates" xlink:type="simple"><named-content content-type="geo-json" specific-use="{&#34;type&#34;:&#34;Point&#34;,&#34;coordinates&#34;:[-47.500000,47.000000]}" id="NCID0EOZAE" xlink:type="simple">47°00'N, 47°30'W</named-content></named-content>
              </td><td rowspan="1" colspan="1">215</td><td rowspan="1" colspan="1">2.00</td><td rowspan="1" colspan="1">-</td><td rowspan="1" colspan="1">25</td><td rowspan="1" colspan="1">6</td><td rowspan="1" colspan="1">1975</td><td rowspan="1" colspan="1">3</td><td rowspan="1" colspan="1">
                <abbrev xmlns:xlink="http://www.w3.org/1999/xlink" content-type="institution" xlink:title="Department of Hydrobiology Moscow Lomonosov State University, Russia" id="ABBRID0EM1AE" xlink:type="simple">KGB</abbrev>
              </td></tr><tr><td rowspan="1" colspan="1">
                <italic><tp:taxon-name><tp:taxon-name-part taxon-name-part-type="genus" reg="Thelepus">T.</tp:taxon-name-part> <tp:taxon-name-part taxon-name-part-type="species" reg="cincinnatus">cincinnatus</tp:taxon-name-part></tp:taxon-name></italic>
              </td><td rowspan="1" colspan="1">Saratov</td><td rowspan="1" colspan="1">16.1374</td><td rowspan="1" colspan="2">
                <named-content xmlns:xlink="http://www.w3.org/1999/xlink" content-type="dwc:verbatimCoordinates" xlink:type="simple"><named-content content-type="geo-json" specific-use="{&#34;type&#34;:&#34;Point&#34;,&#34;coordinates&#34;:[36.000000,69.166667]}" id="NCID0EO2AE" xlink:type="simple">69°10'N, 36°00'E</named-content></named-content>
              </td><td rowspan="1" colspan="1">47</td><td rowspan="1" colspan="1">7.04</td><td rowspan="1" colspan="1">34.0</td><td rowspan="1" colspan="1">26</td><td rowspan="1" colspan="1">8</td><td rowspan="1" colspan="1">1947</td><td rowspan="1" colspan="1">2</td><td rowspan="1" colspan="1">
                <abbrev xmlns:xlink="http://www.w3.org/1999/xlink" content-type="institution" xlink:title="Department of Hydrobiology Moscow Lomonosov State University, Russia" id="ABBRID0EM3AE" xlink:type="simple">KGB</abbrev>
              </td></tr><tr><td rowspan="1" colspan="1">
                <italic><tp:taxon-name><tp:taxon-name-part taxon-name-part-type="genus" reg="Thelepus">T.</tp:taxon-name-part> <tp:taxon-name-part taxon-name-part-type="species" reg="cincinnatus">cincinnatus</tp:taxon-name-part></tp:taxon-name></italic>
              </td><td rowspan="1" colspan="1">Sevastopol</td><td rowspan="1" colspan="1">5.1078</td><td rowspan="1" colspan="2">
                <named-content xmlns:xlink="http://www.w3.org/1999/xlink" content-type="dwc:verbatimCoordinates" xlink:type="simple"><named-content content-type="geo-json" specific-use="{&#34;type&#34;:&#34;Point&#34;,&#34;coordinates&#34;:[-13.050000,63.916667]}" id="NCID0EO4AE" xlink:type="simple">63°55'N, 13°03'W</named-content></named-content>
              </td><td rowspan="1" colspan="1">650</td><td rowspan="1" colspan="1">3.38</td><td rowspan="1" colspan="1">35.0</td><td rowspan="1" colspan="1">15</td><td rowspan="1" colspan="1">7</td><td rowspan="1" colspan="1">1957</td><td rowspan="1" colspan="1">5</td><td rowspan="1" colspan="1">
                <abbrev xmlns:xlink="http://www.w3.org/1999/xlink" content-type="institution" xlink:title="Department of Hydrobiology Moscow Lomonosov State University, Russia" id="ABBRID0EM5AE" xlink:type="simple">KGB</abbrev>
              </td></tr><tr><td rowspan="1" colspan="1">
                <italic><tp:taxon-name><tp:taxon-name-part taxon-name-part-type="genus" reg="Thelepus">T.</tp:taxon-name-part> <tp:taxon-name-part taxon-name-part-type="species" reg="cincinnatus">cincinnatus</tp:taxon-name-part></tp:taxon-name></italic>
              </td><td rowspan="1" colspan="1">Sevastopol</td><td rowspan="1" colspan="1">9.1580</td><td rowspan="1" colspan="2">
                <named-content xmlns:xlink="http://www.w3.org/1999/xlink" content-type="dwc:verbatimCoordinates" xlink:type="simple"><named-content content-type="geo-json" specific-use="{&#34;type&#34;:&#34;Point&#34;,&#34;coordinates&#34;:[-24.933333,62.000000]}" id="NCID0EO6AE" xlink:type="simple">62°00'N, 24°56'W</named-content></named-content>
              </td><td rowspan="1" colspan="1">1350</td><td rowspan="1" colspan="1">-</td><td rowspan="1" colspan="1">-</td><td rowspan="1" colspan="1">26</td><td rowspan="1" colspan="1">6</td><td rowspan="1" colspan="1">1958</td><td rowspan="1" colspan="1">10</td><td rowspan="1" colspan="1">
                <abbrev xmlns:xlink="http://www.w3.org/1999/xlink" content-type="institution" xlink:title="Department of Hydrobiology Moscow Lomonosov State University, Russia" id="ABBRID0ENAAG" xlink:type="simple">KGB</abbrev>
              </td></tr><tr><td rowspan="1" colspan="1">
                <italic><tp:taxon-name><tp:taxon-name-part taxon-name-part-type="genus" reg="Thelepus">T.</tp:taxon-name-part> <tp:taxon-name-part taxon-name-part-type="species" reg="cincinnatus">cincinnatus</tp:taxon-name-part></tp:taxon-name></italic>
              </td><td rowspan="1" colspan="1">Sevastopol</td><td rowspan="1" colspan="1">10.1768</td><td rowspan="1" colspan="2">
                <named-content xmlns:xlink="http://www.w3.org/1999/xlink" content-type="dwc:verbatimCoordinates" xlink:type="simple"><named-content content-type="geo-json" specific-use="{&#34;type&#34;:&#34;Point&#34;,&#34;coordinates&#34;:[-11.033333,65.783333]}" id="NCID0EPBAG" xlink:type="simple">65°47'N, 11°02'W</named-content></named-content>
              </td><td rowspan="1" colspan="1">173</td><td rowspan="1" colspan="1">2.86</td><td rowspan="1" colspan="1">34.9</td><td rowspan="1" colspan="1">16</td><td rowspan="1" colspan="1">10</td><td rowspan="1" colspan="1">1958</td><td rowspan="1" colspan="1">1</td><td rowspan="1" colspan="1">
                <abbrev xmlns:xlink="http://www.w3.org/1999/xlink" content-type="institution" xlink:title="Department of Hydrobiology Moscow Lomonosov State University, Russia" id="ABBRID0ENCAG" xlink:type="simple">KGB</abbrev>
              </td></tr><tr><td rowspan="1" colspan="1">
                <italic><tp:taxon-name><tp:taxon-name-part taxon-name-part-type="genus" reg="Thelepus">T.</tp:taxon-name-part> <tp:taxon-name-part taxon-name-part-type="species" reg="cincinnatus">cincinnatus</tp:taxon-name-part></tp:taxon-name></italic>
              </td><td rowspan="1" colspan="1">Sevastopol</td><td rowspan="1" colspan="1">8.1427</td><td rowspan="1" colspan="2">
                <named-content xmlns:xlink="http://www.w3.org/1999/xlink" content-type="dwc:verbatimCoordinates" xlink:type="simple"><named-content content-type="geo-json" specific-use="{&#34;type&#34;:&#34;Point&#34;,&#34;coordinates&#34;:[-12.516667,64.750000]}" id="NCID0EPDAG" xlink:type="simple">64°45'N, 12°31'W</named-content></named-content>
              </td><td rowspan="1" colspan="1">157</td><td rowspan="1" colspan="1">1.34</td><td rowspan="1" colspan="1">34.8</td><td rowspan="1" colspan="1">9</td><td rowspan="1" colspan="1">4</td><td rowspan="1" colspan="1">1958</td><td rowspan="1" colspan="1">26</td><td rowspan="1" colspan="1">
                <abbrev xmlns:xlink="http://www.w3.org/1999/xlink" content-type="institution" xlink:title="Department of Hydrobiology Moscow Lomonosov State University, Russia" id="ABBRID0ENEAG" xlink:type="simple">KGB</abbrev>
              </td></tr><tr><td rowspan="1" colspan="1">
                <italic><tp:taxon-name><tp:taxon-name-part taxon-name-part-type="genus" reg="Thelepus">T.</tp:taxon-name-part> <tp:taxon-name-part taxon-name-part-type="species" reg="cincinnatus">cincinnatus</tp:taxon-name-part></tp:taxon-name></italic>
              </td><td rowspan="1" colspan="1">Sevastopol</td><td rowspan="1" colspan="1">8.1411</td><td rowspan="1" colspan="2">
                <named-content xmlns:xlink="http://www.w3.org/1999/xlink" content-type="dwc:verbatimCoordinates" xlink:type="simple"><named-content content-type="geo-json" specific-use="{&#34;type&#34;:&#34;Point&#34;,&#34;coordinates&#34;:[1.750000,61.833333]}" id="NCID0EPFAG" xlink:type="simple">61°50'N, 1°45'E</named-content></named-content>
              </td><td rowspan="1" colspan="1">185</td><td rowspan="1" colspan="1">7.37</td><td rowspan="1" colspan="1">35.3</td><td rowspan="1" colspan="1">6</td><td rowspan="1" colspan="1">4</td><td rowspan="1" colspan="1">1958</td><td rowspan="1" colspan="1">4</td><td rowspan="1" colspan="1">
                <abbrev xmlns:xlink="http://www.w3.org/1999/xlink" content-type="institution" xlink:title="Department of Hydrobiology Moscow Lomonosov State University, Russia" id="ABBRID0ENGAG" xlink:type="simple">KGB</abbrev>
              </td></tr><tr><td rowspan="1" colspan="1">
                <italic><tp:taxon-name><tp:taxon-name-part taxon-name-part-type="genus" reg="Thelepus">T.</tp:taxon-name-part> <tp:taxon-name-part taxon-name-part-type="species" reg="cincinnatus">cincinnatus</tp:taxon-name-part></tp:taxon-name></italic>
              </td><td rowspan="1" colspan="1">Shmidt</td><td rowspan="1" colspan="1">26.2301</td><td rowspan="1" colspan="2">
                <named-content xmlns:xlink="http://www.w3.org/1999/xlink" content-type="dwc:verbatimCoordinates" xlink:type="simple"><named-content content-type="geo-json" specific-use="{&#34;type&#34;:&#34;Point&#34;,&#34;coordinates&#34;:[45.883333,79.333333]}" id="NCID0EPHAG" xlink:type="simple">79°20'N, 45°53'E</named-content></named-content>
              </td><td rowspan="1" colspan="1">65</td><td rowspan="1" colspan="1">-</td><td rowspan="1" colspan="1">-</td><td rowspan="1" colspan="1">11</td><td rowspan="1" colspan="1">8</td><td rowspan="1" colspan="1">1986</td><td rowspan="1" colspan="1">2</td><td rowspan="1" colspan="1">
                <abbrev xmlns:xlink="http://www.w3.org/1999/xlink" content-type="institution" xlink:title="Department of Hydrobiology Moscow Lomonosov State University, Russia" id="ABBRID0ENIAG" xlink:type="simple">KGB</abbrev>
              </td></tr><tr><td rowspan="1" colspan="1">
                <italic><tp:taxon-name><tp:taxon-name-part taxon-name-part-type="genus" reg="Thelepus">T.</tp:taxon-name-part> <tp:taxon-name-part taxon-name-part-type="species" reg="cincinnatus">cincinnatus</tp:taxon-name-part></tp:taxon-name></italic>
              </td><td rowspan="1" colspan="1">Tunetz</td><td rowspan="1" colspan="1">105.22</td><td rowspan="1" colspan="2">
                <named-content xmlns:xlink="http://www.w3.org/1999/xlink" content-type="dwc:verbatimCoordinates" xlink:type="simple"><named-content content-type="geo-json" specific-use="{&#34;type&#34;:&#34;Point&#34;,&#34;coordinates&#34;:[20.166667,74.500000]}" id="NCID0EPJAG" xlink:type="simple">74°30'N, 20°10'E</named-content></named-content>
              </td><td rowspan="1" colspan="1">94</td><td rowspan="1" colspan="1">-0.12</td><td rowspan="1" colspan="1">34.7</td><td rowspan="1" colspan="1">7</td><td rowspan="1" colspan="1">7</td><td rowspan="1" colspan="1">1978</td><td rowspan="1" colspan="1">45</td><td rowspan="1" colspan="1">
                <abbrev xmlns:xlink="http://www.w3.org/1999/xlink" content-type="institution" xlink:title="Department of Hydrobiology Moscow Lomonosov State University, Russia" id="ABBRID0ENKAG" xlink:type="simple">KGB</abbrev>
              </td></tr><tr><td rowspan="1" colspan="1">
                <italic><tp:taxon-name><tp:taxon-name-part taxon-name-part-type="genus" reg="Thelepus">T.</tp:taxon-name-part> <tp:taxon-name-part taxon-name-part-type="species" reg="cincinnatus">cincinnatus</tp:taxon-name-part></tp:taxon-name></italic>
              </td><td rowspan="1" colspan="1">Tunetz</td><td rowspan="1" colspan="1">105.23</td><td rowspan="1" colspan="2">
                <named-content xmlns:xlink="http://www.w3.org/1999/xlink" content-type="dwc:verbatimCoordinates" xlink:type="simple"><named-content content-type="geo-json" specific-use="{&#34;type&#34;:&#34;Point&#34;,&#34;coordinates&#34;:[31.333333,74.500000]}" id="NCID0EPLAG" xlink:type="simple">74°30'N, 31°20'E</named-content></named-content>
              </td><td rowspan="1" colspan="1">245</td><td rowspan="1" colspan="1">-0.76</td><td rowspan="1" colspan="1">34.9</td><td rowspan="1" colspan="1">8</td><td rowspan="1" colspan="1">7</td><td rowspan="1" colspan="1">1978</td><td rowspan="1" colspan="1">3</td><td rowspan="1" colspan="1">
                <abbrev xmlns:xlink="http://www.w3.org/1999/xlink" content-type="institution" xlink:title="Department of Hydrobiology Moscow Lomonosov State University, Russia" id="ABBRID0ENMAG" xlink:type="simple">KGB</abbrev>
              </td></tr><tr><td rowspan="1" colspan="1">
                <italic><tp:taxon-name><tp:taxon-name-part taxon-name-part-type="genus" reg="Thelepus">T.</tp:taxon-name-part> <tp:taxon-name-part taxon-name-part-type="species" reg="cincinnatus">cincinnatus</tp:taxon-name-part></tp:taxon-name></italic>
              </td><td rowspan="1" colspan="1">
                <named-content xmlns:xlink="http://www.w3.org/1999/xlink" content-type="dwc:institutional_code" xlink:type="simple">VNIRO</named-content>
              </td><td rowspan="1" colspan="1">2003.223808</td><td rowspan="1" colspan="2">
                <named-content xmlns:xlink="http://www.w3.org/1999/xlink" content-type="dwc:verbatimCoordinates" xlink:type="simple"><named-content content-type="geo-json" specific-use="{&#34;type&#34;:&#34;Point&#34;,&#34;coordinates&#34;:[41.400000,67.116667]}" id="NCID0EVNAG" xlink:type="simple">67°07'N, 41°24'E</named-content></named-content>
              </td><td rowspan="1" colspan="1">20</td><td rowspan="1" colspan="1">-</td><td rowspan="1" colspan="1">-</td><td rowspan="1" colspan="1">-</td><td rowspan="1" colspan="1">-</td><td rowspan="1" colspan="1">2003</td><td rowspan="1" colspan="1">18</td><td rowspan="1" colspan="1">
                <abbrev xmlns:xlink="http://www.w3.org/1999/xlink" content-type="institution" xlink:title="Department of Hydrobiology Moscow Lomonosov State University, Russia" id="ABBRID0ETOAG" xlink:type="simple">KGB</abbrev>
              </td></tr><tr><td rowspan="1" colspan="1">
                <italic><tp:taxon-name><tp:taxon-name-part taxon-name-part-type="genus" reg="Thelepus">T.</tp:taxon-name-part> <tp:taxon-name-part taxon-name-part-type="species" reg="cincinnatus">cincinnatus</tp:taxon-name-part></tp:taxon-name></italic>
              </td><td rowspan="1" colspan="1">
                <named-content xmlns:xlink="http://www.w3.org/1999/xlink" content-type="dwc:institutional_code" xlink:type="simple">VNIRO</named-content>
              </td><td rowspan="1" colspan="1">2003.223820</td><td rowspan="1" colspan="2">
                <named-content xmlns:xlink="http://www.w3.org/1999/xlink" content-type="dwc:verbatimCoordinates" xlink:type="simple"><named-content content-type="geo-json" specific-use="{&#34;type&#34;:&#34;Point&#34;,&#34;coordinates&#34;:[39.766667,68.133333]}" id="NCID0E2PAG" xlink:type="simple">68°08'N, 39°46'E</named-content></named-content>
              </td><td rowspan="1" colspan="1">8</td><td rowspan="1" colspan="1">-</td><td rowspan="1" colspan="1">-</td><td rowspan="1" colspan="1">-</td><td rowspan="1" colspan="1">-</td><td rowspan="1" colspan="1">2003</td><td rowspan="1" colspan="1">2</td><td rowspan="1" colspan="1">
                <abbrev xmlns:xlink="http://www.w3.org/1999/xlink" content-type="institution" xlink:title="Department of Hydrobiology Moscow Lomonosov State University, Russia" id="ABBRID0EZQAG" xlink:type="simple">KGB</abbrev>
              </td></tr><tr><td rowspan="1" colspan="1">
                <italic><tp:taxon-name><tp:taxon-name-part taxon-name-part-type="genus" reg="Thelepus">T.</tp:taxon-name-part> <tp:taxon-name-part taxon-name-part-type="species" reg="cincinnatus">cincinnatus</tp:taxon-name-part></tp:taxon-name></italic>
              </td><td rowspan="1" colspan="1">
                <named-content xmlns:xlink="http://www.w3.org/1999/xlink" content-type="dwc:institutional_code" xlink:type="simple">VNIRO</named-content>
              </td><td rowspan="1" colspan="1">2003.223900</td><td rowspan="1" colspan="2">
                <named-content xmlns:xlink="http://www.w3.org/1999/xlink" content-type="dwc:verbatimCoordinates" xlink:type="simple"><named-content content-type="geo-json" specific-use="{&#34;type&#34;:&#34;Point&#34;,&#34;coordinates&#34;:[32.650000,69.483333]}" id="NCID0EBSAG" xlink:type="simple">69°29'N, 32°39'E</named-content></named-content>
              </td><td rowspan="1" colspan="1">12</td><td rowspan="1" colspan="1">-</td><td rowspan="1" colspan="1">-</td><td rowspan="1" colspan="1">-</td><td rowspan="1" colspan="1">-</td><td rowspan="1" colspan="1">2003</td><td rowspan="1" colspan="1">2</td><td rowspan="1" colspan="1">
                <abbrev xmlns:xlink="http://www.w3.org/1999/xlink" content-type="institution" xlink:title="Department of Hydrobiology Moscow Lomonosov State University, Russia" id="ABBRID0E6SAG" xlink:type="simple">KGB</abbrev>
              </td></tr><tr><td rowspan="1" colspan="1">
                <italic><tp:taxon-name><tp:taxon-name-part taxon-name-part-type="genus" reg="Thelepus">T.</tp:taxon-name-part> <tp:taxon-name-part taxon-name-part-type="species" reg="cincinnatus">cincinnatus</tp:taxon-name-part></tp:taxon-name></italic>
              </td><td rowspan="1" colspan="1">
                <named-content xmlns:xlink="http://www.w3.org/1999/xlink" content-type="dwc:institutional_code" xlink:type="simple">VNIRO</named-content>
              </td><td rowspan="1" colspan="1">2003.223984</td><td rowspan="1" colspan="2">
                <named-content xmlns:xlink="http://www.w3.org/1999/xlink" content-type="dwc:verbatimCoordinates" xlink:type="simple"><named-content content-type="geo-json" specific-use="{&#34;type&#34;:&#34;Point&#34;,&#34;coordinates&#34;:[32.583333,69.466667]}" id="NCID0EHUAG" xlink:type="simple">69°28'N, 32°35'E</named-content></named-content>
              </td><td rowspan="1" colspan="1">9</td><td rowspan="1" colspan="1">-</td><td rowspan="1" colspan="1">-</td><td rowspan="1" colspan="1">-</td><td rowspan="1" colspan="1">-</td><td rowspan="1" colspan="1">2003</td><td rowspan="1" colspan="1">2</td><td rowspan="1" colspan="1">
                <abbrev xmlns:xlink="http://www.w3.org/1999/xlink" content-type="institution" xlink:title="Department of Hydrobiology Moscow Lomonosov State University, Russia" id="ABBRID0EFVAG" xlink:type="simple">KGB</abbrev>
              </td></tr><tr><td rowspan="1" colspan="1">
                <italic><tp:taxon-name><tp:taxon-name-part taxon-name-part-type="genus" reg="Thelepus">T.</tp:taxon-name-part> <tp:taxon-name-part taxon-name-part-type="species" reg="cincinnatus">cincinnatus</tp:taxon-name-part></tp:taxon-name></italic>
              </td><td rowspan="1" colspan="1">
                <named-content xmlns:xlink="http://www.w3.org/1999/xlink" content-type="dwc:institutional_code" xlink:type="simple">VNIRO</named-content>
              </td><td rowspan="1" colspan="1">2003.2231011</td><td rowspan="1" colspan="2">
                <named-content xmlns:xlink="http://www.w3.org/1999/xlink" content-type="dwc:verbatimCoordinates" xlink:type="simple"><named-content content-type="geo-json" specific-use="{&#34;type&#34;:&#34;Point&#34;,&#34;coordinates&#34;:[41.266667,67.233333]}" id="NCID0ENWAG" xlink:type="simple">67°14'N, 41°16'E</named-content></named-content>
              </td><td rowspan="1" colspan="1">15</td><td rowspan="1" colspan="1">-</td><td rowspan="1" colspan="1">-</td><td rowspan="1" colspan="1">-</td><td rowspan="1" colspan="1">-</td><td rowspan="1" colspan="1">2003</td><td rowspan="1" colspan="1">2</td><td rowspan="1" colspan="1">
                <abbrev xmlns:xlink="http://www.w3.org/1999/xlink" content-type="institution" xlink:title="Department of Hydrobiology Moscow Lomonosov State University, Russia" id="ABBRID0ELXAG" xlink:type="simple">KGB</abbrev>
              </td></tr><tr><td rowspan="1" colspan="1">
                <italic><tp:taxon-name><tp:taxon-name-part taxon-name-part-type="genus" reg="Thelepus">T.</tp:taxon-name-part> <tp:taxon-name-part taxon-name-part-type="species" reg="cincinnatus">cincinnatus</tp:taxon-name-part></tp:taxon-name></italic>
              </td><td rowspan="1" colspan="1">n/a</td><td rowspan="1" colspan="1">129/33188</td><td rowspan="1" colspan="2">
                <named-content xmlns:xlink="http://www.w3.org/1999/xlink" content-type="dwc:verbatimCoordinates" xlink:type="simple"><named-content content-type="geo-json" specific-use="{&#34;type&#34;:&#34;Point&#34;,&#34;coordinates&#34;:[113.416667,75.083333]}" id="NCID0ENYAG" xlink:type="simple">75°05'N, 113°25'E</named-content></named-content>
              </td><td rowspan="1" colspan="1">36</td><td rowspan="1" colspan="1">-</td><td rowspan="1" colspan="1">-</td><td rowspan="1" colspan="1">27</td><td rowspan="1" colspan="1">8</td><td rowspan="1" colspan="1">1912</td><td rowspan="1" colspan="1">2</td><td rowspan="1" colspan="1">ZIN</td></tr><tr><td rowspan="1" colspan="1">
                <italic><tp:taxon-name><tp:taxon-name-part taxon-name-part-type="genus" reg="Thelepus">T.</tp:taxon-name-part> <tp:taxon-name-part taxon-name-part-type="species" reg="cincinnatus">cincinnatus</tp:taxon-name-part></tp:taxon-name></italic>
              </td><td rowspan="1" colspan="1">n/a</td><td rowspan="1" colspan="1">132/33190</td><td rowspan="1" colspan="2">
                <named-content xmlns:xlink="http://www.w3.org/1999/xlink" content-type="dwc:verbatimCoordinates" xlink:type="simple"><named-content content-type="geo-json" specific-use="{&#34;type&#34;:&#34;Point&#34;,&#34;coordinates&#34;:[107.000000,77.350000]}" id="NCID0EH1AG" xlink:type="simple">77°21'N, 107°E</named-content></named-content>
              </td><td rowspan="1" colspan="1">37</td><td rowspan="1" colspan="1">-1.2</td><td rowspan="1" colspan="1">-</td><td rowspan="1" colspan="1">26</td><td rowspan="1" colspan="1">8</td><td rowspan="1" colspan="1">1913</td><td rowspan="1" colspan="1">3</td><td rowspan="1" colspan="1">ZIN</td></tr><tr><td rowspan="1" colspan="1">
                <italic><tp:taxon-name><tp:taxon-name-part taxon-name-part-type="genus" reg="Thelepus">T.</tp:taxon-name-part> <tp:taxon-name-part taxon-name-part-type="species" reg="cincinnatus">cincinnatus</tp:taxon-name-part></tp:taxon-name></italic>
              </td><td rowspan="1" colspan="1">n/a</td><td rowspan="1" colspan="1">139/33197</td><td rowspan="1" colspan="2">
                <named-content xmlns:xlink="http://www.w3.org/1999/xlink" content-type="dwc:verbatimCoordinates" xlink:type="simple"><named-content content-type="geo-json" specific-use="{&#34;type&#34;:&#34;Point&#34;,&#34;coordinates&#34;:[113.833333,75.283333]}" id="NCID0EB3AG" xlink:type="simple">75°17'N, 113°50'E</named-content></named-content>
              </td><td rowspan="1" colspan="1">43</td><td rowspan="1" colspan="1">1.5</td><td rowspan="1" colspan="1">-</td><td rowspan="1" colspan="1">9</td><td rowspan="1" colspan="1">9</td><td rowspan="1" colspan="1">1912</td><td rowspan="1" colspan="1">1</td><td rowspan="1" colspan="1">ZIN</td></tr><tr><td rowspan="1" colspan="1">
                <italic><tp:taxon-name><tp:taxon-name-part taxon-name-part-type="genus" reg="Thelepus">T.</tp:taxon-name-part> <tp:taxon-name-part taxon-name-part-type="species" reg="cincinnatus">cincinnatus</tp:taxon-name-part></tp:taxon-name></italic>
              </td><td rowspan="1" colspan="1">n/a</td><td rowspan="1" colspan="1">208/33265</td><td rowspan="1" colspan="2">
                <named-content xmlns:xlink="http://www.w3.org/1999/xlink" content-type="dwc:verbatimCoordinates" xlink:type="simple"><named-content content-type="geo-json" specific-use="{&#34;type&#34;:&#34;Point&#34;,&#34;coordinates&#34;:[-175.866667,71.133333]}" id="NCID0E24AG" xlink:type="simple">71°08'N, 175°52'W</named-content></named-content>
              </td><td rowspan="1" colspan="1">41</td><td rowspan="1" colspan="1">-</td><td rowspan="1" colspan="1">-</td><td rowspan="1" colspan="1">7</td><td rowspan="1" colspan="1">9</td><td rowspan="1" colspan="1">1929</td><td rowspan="1" colspan="1">1</td><td rowspan="1" colspan="1">ZIN</td></tr><tr><td rowspan="1" colspan="1">
                <italic><tp:taxon-name><tp:taxon-name-part taxon-name-part-type="genus" reg="Thelepus">T.</tp:taxon-name-part> <tp:taxon-name-part taxon-name-part-type="species" reg="cincinnatus">cincinnatus</tp:taxon-name-part></tp:taxon-name></italic>
              </td><td rowspan="1" colspan="1">n/a</td><td rowspan="1" colspan="1">212/33268</td><td rowspan="1" colspan="2">
                <named-content xmlns:xlink="http://www.w3.org/1999/xlink" content-type="dwc:verbatimCoordinates" xlink:type="simple"><named-content content-type="geo-json" specific-use="{&#34;type&#34;:&#34;Point&#34;,&#34;coordinates&#34;:[89.833333,80.783333]}" id="NCID0EV6AG" xlink:type="simple">80°47'N, 89°50'E</named-content></named-content>
              </td><td rowspan="1" colspan="1">52</td><td rowspan="1" colspan="1">-</td><td rowspan="1" colspan="1">-</td><td rowspan="1" colspan="1">31</td><td rowspan="1" colspan="1">8</td><td rowspan="1" colspan="1">1930</td><td rowspan="1" colspan="1">2</td><td rowspan="1" colspan="1">ZIN</td></tr><tr><td rowspan="1" colspan="1">
                <italic><tp:taxon-name><tp:taxon-name-part taxon-name-part-type="genus" reg="Thelepus">T.</tp:taxon-name-part> <tp:taxon-name-part taxon-name-part-type="species" reg="davehalli">davehalli</tp:taxon-name-part></tp:taxon-name></italic>
              </td><td rowspan="1" colspan="1">Sevastopol</td><td rowspan="1" colspan="1">5.1089</td><td rowspan="1" colspan="2">
                <named-content xmlns:xlink="http://www.w3.org/1999/xlink" content-type="dwc:verbatimCoordinates" xlink:type="simple"><named-content content-type="geo-json" specific-use="{&#34;type&#34;:&#34;Point&#34;,&#34;coordinates&#34;:[-7.800000,62.500000]}" id="NCID0EPBBG" xlink:type="simple">62°30'N, 7°48'W</named-content></named-content>
              </td><td rowspan="1" colspan="1">150</td><td rowspan="1" colspan="1">8.78</td><td rowspan="1" colspan="1">35.2</td><td rowspan="1" colspan="1">16</td><td rowspan="1" colspan="1">7</td><td rowspan="1" colspan="1">1957</td><td rowspan="1" colspan="1">2</td><td rowspan="1" colspan="1">
                <abbrev xmlns:xlink="http://www.w3.org/1999/xlink" content-type="institution" xlink:title="Department of Hydrobiology Moscow Lomonosov State University, Russia" id="ABBRID0ENCBG" xlink:type="simple">KGB</abbrev>
              </td></tr><tr><td rowspan="1" colspan="1">
                <italic><tp:taxon-name><tp:taxon-name-part taxon-name-part-type="genus" reg="Thelepus">T.</tp:taxon-name-part> <tp:taxon-name-part taxon-name-part-type="species" reg="davehalli">davehalli</tp:taxon-name-part></tp:taxon-name></italic>
              </td><td rowspan="1" colspan="1">Sevastopol</td><td rowspan="1" colspan="1">5.1091</td><td rowspan="1" colspan="2">
                <named-content xmlns:xlink="http://www.w3.org/1999/xlink" content-type="dwc:verbatimCoordinates" xlink:type="simple"><named-content content-type="geo-json" specific-use="{&#34;type&#34;:&#34;Point&#34;,&#34;coordinates&#34;:[-6.116667,61.983333]}" id="NCID0EPDBG" xlink:type="simple">61°59'N, 6°07'W</named-content></named-content>
              </td><td rowspan="1" colspan="1">130</td><td rowspan="1" colspan="1">8.73</td><td rowspan="1" colspan="1">35.3</td><td rowspan="1" colspan="1">17</td><td rowspan="1" colspan="1">7</td><td rowspan="1" colspan="1">1957</td><td rowspan="1" colspan="1">5</td><td rowspan="1" colspan="1">
                <abbrev xmlns:xlink="http://www.w3.org/1999/xlink" content-type="institution" xlink:title="Department of Hydrobiology Moscow Lomonosov State University, Russia" id="ABBRID0ENEBG" xlink:type="simple">KGB</abbrev>
              </td></tr><tr><td rowspan="1" colspan="1">
                <italic><tp:taxon-name><tp:taxon-name-part taxon-name-part-type="genus" reg="Thelepus">T.</tp:taxon-name-part> <tp:taxon-name-part taxon-name-part-type="species" reg="davehalli">davehalli</tp:taxon-name-part></tp:taxon-name></italic>
              </td><td rowspan="1" colspan="1">Sevastopol</td><td rowspan="1" colspan="1">5.1102</td><td rowspan="1" colspan="2">
                <named-content xmlns:xlink="http://www.w3.org/1999/xlink" content-type="dwc:verbatimCoordinates" xlink:type="simple"><named-content content-type="geo-json" specific-use="{&#34;type&#34;:&#34;Point&#34;,&#34;coordinates&#34;:[-0.600000,60.583333]}" id="NCID0EPFBG" xlink:type="simple">60°35'N, 0°36'W</named-content></named-content>
              </td><td rowspan="1" colspan="1">135</td><td rowspan="1" colspan="1">9.24</td><td rowspan="1" colspan="1">35.4</td><td rowspan="1" colspan="1">18</td><td rowspan="1" colspan="1">7</td><td rowspan="1" colspan="1">1957</td><td rowspan="1" colspan="1">36</td><td rowspan="1" colspan="1">
                <abbrev xmlns:xlink="http://www.w3.org/1999/xlink" content-type="institution" xlink:title="Department of Hydrobiology Moscow Lomonosov State University, Russia" id="ABBRID0ENGBG" xlink:type="simple">KGB</abbrev>
              </td></tr><tr><td rowspan="1" colspan="1">
                <italic><tp:taxon-name><tp:taxon-name-part taxon-name-part-type="genus" reg="Thelepus">T.</tp:taxon-name-part> <tp:taxon-name-part taxon-name-part-type="species" reg="davehalli">davehalli</tp:taxon-name-part></tp:taxon-name></italic>
              </td><td rowspan="1" colspan="1">Sevastopol</td><td rowspan="1" colspan="1">5.1104</td><td rowspan="1" colspan="2">
                <named-content xmlns:xlink="http://www.w3.org/1999/xlink" content-type="dwc:verbatimCoordinates" xlink:type="simple"><named-content content-type="geo-json" specific-use="{&#34;type&#34;:&#34;Point&#34;,&#34;coordinates&#34;:[0.750000,60.583333]}" id="NCID0EPHBG" xlink:type="simple">60°35'N, 0°45'E</named-content></named-content>
              </td><td rowspan="1" colspan="1">130</td><td rowspan="1" colspan="1">8.16</td><td rowspan="1" colspan="1">35.4</td><td rowspan="1" colspan="1">18</td><td rowspan="1" colspan="1">7</td><td rowspan="1" colspan="1">1957</td><td rowspan="1" colspan="1">6</td><td rowspan="1" colspan="1">
                <abbrev xmlns:xlink="http://www.w3.org/1999/xlink" content-type="institution" xlink:title="Department of Hydrobiology Moscow Lomonosov State University, Russia" id="ABBRID0ENIBG" xlink:type="simple">KGB</abbrev>
              </td></tr><tr><td rowspan="1" colspan="1">
                <italic><tp:taxon-name><tp:taxon-name-part taxon-name-part-type="genus" reg="Thelepus">T.</tp:taxon-name-part> <tp:taxon-name-part taxon-name-part-type="species" reg="davehalli">davehalli</tp:taxon-name-part></tp:taxon-name></italic>
              </td><td rowspan="1" colspan="1">Sevastopol</td><td rowspan="1" colspan="1">5.1105</td><td rowspan="1" colspan="2">
                <named-content xmlns:xlink="http://www.w3.org/1999/xlink" content-type="dwc:verbatimCoordinates" xlink:type="simple"><named-content content-type="geo-json" specific-use="{&#34;type&#34;:&#34;Point&#34;,&#34;coordinates&#34;:[1.350000,60.583333]}" id="NCID0EPJBG" xlink:type="simple">60°35'N, 1°21'E</named-content></named-content>
              </td><td rowspan="1" colspan="1">130</td><td rowspan="1" colspan="1">7.72</td><td rowspan="1" colspan="1">35.4</td><td rowspan="1" colspan="1">19</td><td rowspan="1" colspan="1">7</td><td rowspan="1" colspan="1">1957</td><td rowspan="1" colspan="1">1</td><td rowspan="1" colspan="1">
                <abbrev xmlns:xlink="http://www.w3.org/1999/xlink" content-type="institution" xlink:title="Department of Hydrobiology Moscow Lomonosov State University, Russia" id="ABBRID0ENKBG" xlink:type="simple">KGB</abbrev>
              </td></tr><tr><td rowspan="1" colspan="1">
                <italic><tp:taxon-name><tp:taxon-name-part taxon-name-part-type="genus" reg="Thelepus">T.</tp:taxon-name-part> <tp:taxon-name-part taxon-name-part-type="species" reg="davehalli">davehalli</tp:taxon-name-part></tp:taxon-name></italic>
              </td><td rowspan="1" colspan="1">Sevastopol</td><td rowspan="1" colspan="1">5.1157</td><td rowspan="1" colspan="2">
                <named-content xmlns:xlink="http://www.w3.org/1999/xlink" content-type="dwc:verbatimCoordinates" xlink:type="simple"><named-content content-type="geo-json" specific-use="{&#34;type&#34;:&#34;Point&#34;,&#34;coordinates&#34;:[-24.416667,64.933333]}" id="NCID0EPLBG" xlink:type="simple">64°56'N, 24°25'W</named-content></named-content>
              </td><td rowspan="1" colspan="1">155</td><td rowspan="1" colspan="1">8.17</td><td rowspan="1" colspan="1">35.1</td><td rowspan="1" colspan="1">31</td><td rowspan="1" colspan="1">7</td><td rowspan="1" colspan="1">1957</td><td rowspan="1" colspan="1">1</td><td rowspan="1" colspan="1">
                <abbrev xmlns:xlink="http://www.w3.org/1999/xlink" content-type="institution" xlink:title="Department of Hydrobiology Moscow Lomonosov State University, Russia" id="ABBRID0ENMBG" xlink:type="simple">KGB</abbrev>
              </td></tr><tr><td rowspan="1" colspan="1">
                <italic><tp:taxon-name><tp:taxon-name-part taxon-name-part-type="genus" reg="Thelepus">T.</tp:taxon-name-part> <tp:taxon-name-part taxon-name-part-type="species" reg="davehalli">davehalli</tp:taxon-name-part></tp:taxon-name></italic>
              </td><td rowspan="1" colspan="1">Sevastopol</td><td rowspan="1" colspan="1">8.1443</td><td rowspan="1" colspan="2">
                <named-content xmlns:xlink="http://www.w3.org/1999/xlink" content-type="dwc:verbatimCoordinates" xlink:type="simple"><named-content content-type="geo-json" specific-use="{&#34;type&#34;:&#34;Point&#34;,&#34;coordinates&#34;:[-7.200000,62.500000]}" id="NCID0EPNBG" xlink:type="simple">62°30'N, 7°12'W</named-content></named-content>
              </td><td rowspan="1" colspan="1">94</td><td rowspan="1" colspan="1">6.38</td><td rowspan="1" colspan="1">35.3</td><td rowspan="1" colspan="1">11</td><td rowspan="1" colspan="1">4</td><td rowspan="1" colspan="1">1958</td><td rowspan="1" colspan="1">1</td><td rowspan="1" colspan="1">
                <abbrev xmlns:xlink="http://www.w3.org/1999/xlink" content-type="institution" xlink:title="Department of Hydrobiology Moscow Lomonosov State University, Russia" id="ABBRID0ENOBG" xlink:type="simple">KGB</abbrev>
              </td></tr><tr><td rowspan="1" colspan="1">
                <italic><tp:taxon-name><tp:taxon-name-part taxon-name-part-type="genus" reg="Thelepus">T.</tp:taxon-name-part> <tp:taxon-name-part taxon-name-part-type="species" reg="davehalli">davehalli</tp:taxon-name-part></tp:taxon-name></italic>
              </td><td rowspan="1" colspan="1">Sevastopol</td><td rowspan="1" colspan="1">8.1453</td><td rowspan="1" colspan="2">
                <named-content xmlns:xlink="http://www.w3.org/1999/xlink" content-type="dwc:verbatimCoordinates" xlink:type="simple"><named-content content-type="geo-json" specific-use="{&#34;type&#34;:&#34;Point&#34;,&#34;coordinates&#34;:[-6.233333,62.000000]}" id="NCID0EPPBG" xlink:type="simple">62°00'N, 6°14'W</named-content></named-content>
              </td><td rowspan="1" colspan="1">112</td><td rowspan="1" colspan="1">6.34</td><td rowspan="1" colspan="1">35.2</td><td rowspan="1" colspan="1">16</td><td rowspan="1" colspan="1">4</td><td rowspan="1" colspan="1">1958</td><td rowspan="1" colspan="1">207</td><td rowspan="1" colspan="1">
                <abbrev xmlns:xlink="http://www.w3.org/1999/xlink" content-type="institution" xlink:title="Department of Hydrobiology Moscow Lomonosov State University, Russia" id="ABBRID0ENQBG" xlink:type="simple">KGB</abbrev>, <named-content xmlns:xlink="http://www.w3.org/1999/xlink" content-type="dwc:institutional_code" xlink:type="simple">MNCN</named-content></td></tr><tr><td rowspan="1" colspan="1">
                <italic><tp:taxon-name><tp:taxon-name-part taxon-name-part-type="genus" reg="Thelepus">T.</tp:taxon-name-part> <tp:taxon-name-part taxon-name-part-type="species" reg="davehalli">davehalli</tp:taxon-name-part></tp:taxon-name></italic>
              </td><td rowspan="1" colspan="1">Sevastopol</td><td rowspan="1" colspan="1">8.1464</td><td rowspan="1" colspan="2">
                <named-content xmlns:xlink="http://www.w3.org/1999/xlink" content-type="dwc:verbatimCoordinates" xlink:type="simple"><named-content content-type="geo-json" specific-use="{&#34;type&#34;:&#34;Point&#34;,&#34;coordinates&#34;:[-0.600000,60.566667]}" id="NCID0ETRBG" xlink:type="simple">60°34'N, 0°36'W</named-content></named-content>
              </td><td rowspan="1" colspan="1">145</td><td rowspan="1" colspan="1">6.2</td><td rowspan="1" colspan="1">35.3</td><td rowspan="1" colspan="1">17</td><td rowspan="1" colspan="1">4</td><td rowspan="1" colspan="1">1958</td><td rowspan="1" colspan="1">25</td><td rowspan="1" colspan="1">
                <abbrev xmlns:xlink="http://www.w3.org/1999/xlink" content-type="institution" xlink:title="Department of Hydrobiology Moscow Lomonosov State University, Russia" id="ABBRID0ERSBG" xlink:type="simple">KGB</abbrev>
              </td></tr><tr><td rowspan="1" colspan="1">
                <italic><tp:taxon-name><tp:taxon-name-part taxon-name-part-type="genus" reg="Thelepus">T.</tp:taxon-name-part> <tp:taxon-name-part taxon-name-part-type="species" reg="davehalli">davehalli</tp:taxon-name-part></tp:taxon-name></italic>
              </td><td rowspan="1" colspan="1">Sevastopol</td><td rowspan="1" colspan="1">8.1465</td><td rowspan="1" colspan="2">
                <named-content xmlns:xlink="http://www.w3.org/1999/xlink" content-type="dwc:verbatimCoordinates" xlink:type="simple"><named-content content-type="geo-json" specific-use="{&#34;type&#34;:&#34;Point&#34;,&#34;coordinates&#34;:[-0.016667,60.583333]}" id="NCID0ETTBG" xlink:type="simple">60°35'N, 0°01'W</named-content></named-content>
              </td><td rowspan="1" colspan="1">110</td><td rowspan="1" colspan="1">6.18</td><td rowspan="1" colspan="1">35.3</td><td rowspan="1" colspan="1">17</td><td rowspan="1" colspan="1">4</td><td rowspan="1" colspan="1">1958</td><td rowspan="1" colspan="1">1</td><td rowspan="1" colspan="1">
                <abbrev xmlns:xlink="http://www.w3.org/1999/xlink" content-type="institution" xlink:title="Department of Hydrobiology Moscow Lomonosov State University, Russia" id="ABBRID0ERUBG" xlink:type="simple">KGB</abbrev>
              </td></tr><tr><td rowspan="1" colspan="1">
                <italic><tp:taxon-name><tp:taxon-name-part taxon-name-part-type="genus" reg="Thelepus">T.</tp:taxon-name-part> <tp:taxon-name-part taxon-name-part-type="species" reg="davehalli">davehalli</tp:taxon-name-part></tp:taxon-name></italic>
              </td><td rowspan="1" colspan="1">Sevastopol</td><td rowspan="1" colspan="1">8.1466</td><td rowspan="1" colspan="2">
                <named-content xmlns:xlink="http://www.w3.org/1999/xlink" content-type="dwc:verbatimCoordinates" xlink:type="simple"><named-content content-type="geo-json" specific-use="{&#34;type&#34;:&#34;Point&#34;,&#34;coordinates&#34;:[0.783333,60.583333]}" id="NCID0ETVBG" xlink:type="simple">60°35'N, 0°47'E</named-content></named-content>
              </td><td rowspan="1" colspan="1">128</td><td rowspan="1" colspan="1">5.89</td><td rowspan="1" colspan="1">35.4</td><td rowspan="1" colspan="1">18</td><td rowspan="1" colspan="1">4</td><td rowspan="1" colspan="1">1958</td><td rowspan="1" colspan="1">8</td><td rowspan="1" colspan="1">
                <abbrev xmlns:xlink="http://www.w3.org/1999/xlink" content-type="institution" xlink:title="Department of Hydrobiology Moscow Lomonosov State University, Russia" id="ABBRID0ERWBG" xlink:type="simple">KGB</abbrev>
              </td></tr><tr><td rowspan="1" colspan="1">
                <italic><tp:taxon-name><tp:taxon-name-part taxon-name-part-type="genus" reg="Thelepus">T.</tp:taxon-name-part> <tp:taxon-name-part taxon-name-part-type="species" reg="davehalli">davehalli</tp:taxon-name-part></tp:taxon-name></italic>
              </td><td rowspan="1" colspan="1">Sevastopol</td><td rowspan="1" colspan="1">8.1468</td><td rowspan="1" colspan="2">
                <named-content xmlns:xlink="http://www.w3.org/1999/xlink" content-type="dwc:verbatimCoordinates" xlink:type="simple"><named-content content-type="geo-json" specific-use="{&#34;type&#34;:&#34;Point&#34;,&#34;coordinates&#34;:[2.083333,60.583333]}" id="NCID0ETXBG" xlink:type="simple">60°35'N, 2°05'E</named-content></named-content>
              </td><td rowspan="1" colspan="1">127</td><td rowspan="1" colspan="1">5.91</td><td rowspan="1" colspan="1">35.3</td><td rowspan="1" colspan="1">18</td><td rowspan="1" colspan="1">4</td><td rowspan="1" colspan="1">1958</td><td rowspan="1" colspan="1">1</td><td rowspan="1" colspan="1">
                <abbrev xmlns:xlink="http://www.w3.org/1999/xlink" content-type="institution" xlink:title="Department of Hydrobiology Moscow Lomonosov State University, Russia" id="ABBRID0ERYBG" xlink:type="simple">KGB</abbrev>
              </td></tr><tr><td rowspan="1" colspan="1">
                <italic><tp:taxon-name><tp:taxon-name-part taxon-name-part-type="genus" reg="Thelepus">T.</tp:taxon-name-part> <tp:taxon-name-part taxon-name-part-type="species" reg="davehalli">davehalli</tp:taxon-name-part></tp:taxon-name></italic>
              </td><td rowspan="1" colspan="1">Sevastopol</td><td rowspan="1" colspan="1">8.1490</td><td rowspan="1" colspan="2">
                <named-content xmlns:xlink="http://www.w3.org/1999/xlink" content-type="dwc:verbatimCoordinates" xlink:type="simple"><named-content content-type="geo-json" specific-use="{&#34;type&#34;:&#34;Point&#34;,&#34;coordinates&#34;:[20.566667,73.666667]}" id="NCID0ETZBG" xlink:type="simple">73°40'N, 20°34'E</named-content></named-content>
              </td><td rowspan="1" colspan="1">495</td><td rowspan="1" colspan="1">1.73</td><td rowspan="1" colspan="1">35.1</td><td rowspan="1" colspan="1">28</td><td rowspan="1" colspan="1">4</td><td rowspan="1" colspan="1">1958</td><td rowspan="1" colspan="1">1</td><td rowspan="1" colspan="1">
                <abbrev xmlns:xlink="http://www.w3.org/1999/xlink" content-type="institution" xlink:title="Department of Hydrobiology Moscow Lomonosov State University, Russia" id="ABBRID0ER1BG" xlink:type="simple">KGB</abbrev>
              </td></tr><tr><td rowspan="1" colspan="1">
                <italic><tp:taxon-name><tp:taxon-name-part taxon-name-part-type="genus" reg="Thelepus">T.</tp:taxon-name-part> <tp:taxon-name-part taxon-name-part-type="species" reg="davehalli">davehalli</tp:taxon-name-part></tp:taxon-name></italic>
              </td><td rowspan="1" colspan="1">Sevastopol</td><td rowspan="1" colspan="1">10.1790</td><td rowspan="1" colspan="2">
                <named-content xmlns:xlink="http://www.w3.org/1999/xlink" content-type="dwc:verbatimCoordinates" xlink:type="simple"><named-content content-type="geo-json" specific-use="{&#34;type&#34;:&#34;Point&#34;,&#34;coordinates&#34;:[-7.000000,62.533333]}" id="NCID0ET2BG" xlink:type="simple">62°32'N, 7°00'W</named-content></named-content>
              </td><td rowspan="1" colspan="1">100</td><td rowspan="1" colspan="1">9.42</td><td rowspan="1" colspan="1">35.2</td><td rowspan="1" colspan="1">22</td><td rowspan="1" colspan="1">10</td><td rowspan="1" colspan="1">1958</td><td rowspan="1" colspan="1">2</td><td rowspan="1" colspan="1">
                <abbrev xmlns:xlink="http://www.w3.org/1999/xlink" content-type="institution" xlink:title="Department of Hydrobiology Moscow Lomonosov State University, Russia" id="ABBRID0ER3BG" xlink:type="simple">KGB</abbrev>
              </td></tr><tr><td rowspan="1" colspan="1">
                <italic><tp:taxon-name><tp:taxon-name-part taxon-name-part-type="genus" reg="Thelepus">T.</tp:taxon-name-part> <tp:taxon-name-part taxon-name-part-type="species" reg="davehalli">davehalli</tp:taxon-name-part></tp:taxon-name></italic>
              </td><td rowspan="1" colspan="1">Sevastopol</td><td rowspan="1" colspan="1">10.1792</td><td rowspan="1" colspan="2">
                <named-content xmlns:xlink="http://www.w3.org/1999/xlink" content-type="dwc:verbatimCoordinates" xlink:type="simple"><named-content content-type="geo-json" specific-use="{&#34;type&#34;:&#34;Point&#34;,&#34;coordinates&#34;:[-6.233333,62.000000]}" id="NCID0ET4BG" xlink:type="simple">62°00'N, 6°14'W</named-content></named-content>
              </td><td rowspan="1" colspan="1">115</td><td rowspan="1" colspan="1">9.47</td><td rowspan="1" colspan="1">35.1</td><td rowspan="1" colspan="1">24</td><td rowspan="1" colspan="1">10</td><td rowspan="1" colspan="1">1958</td><td rowspan="1" colspan="1">32</td><td rowspan="1" colspan="1">
                <abbrev xmlns:xlink="http://www.w3.org/1999/xlink" content-type="institution" xlink:title="Department of Hydrobiology Moscow Lomonosov State University, Russia" id="ABBRID0ER5BG" xlink:type="simple">KGB</abbrev>
              </td></tr><tr><td rowspan="1" colspan="1">
                <italic><tp:taxon-name><tp:taxon-name-part taxon-name-part-type="genus" reg="Thelepus">T.</tp:taxon-name-part> <tp:taxon-name-part taxon-name-part-type="species" reg="davehalli">davehalli</tp:taxon-name-part></tp:taxon-name></italic>
              </td><td rowspan="1" colspan="1">Sevastopol</td><td rowspan="1" colspan="1">10.1801</td><td rowspan="1" colspan="2">
                <named-content xmlns:xlink="http://www.w3.org/1999/xlink" content-type="dwc:verbatimCoordinates" xlink:type="simple"><named-content content-type="geo-json" specific-use="{&#34;type&#34;:&#34;Point&#34;,&#34;coordinates&#34;:[-1.566667,60.933333]}" id="NCID0ET6BG" xlink:type="simple">60°56'N, 1°34'W</named-content></named-content>
              </td><td rowspan="1" colspan="1">134</td><td rowspan="1" colspan="1">10.3</td><td rowspan="1" colspan="1">35.4</td><td rowspan="1" colspan="1">25</td><td rowspan="1" colspan="1">10</td><td rowspan="1" colspan="1">1958</td><td rowspan="1" colspan="1">1</td><td rowspan="1" colspan="1">
                <abbrev xmlns:xlink="http://www.w3.org/1999/xlink" content-type="institution" xlink:title="Department of Hydrobiology Moscow Lomonosov State University, Russia" id="ABBRID0ESAAI" xlink:type="simple">KGB</abbrev>
              </td></tr><tr><td rowspan="1" colspan="1">
                <italic><tp:taxon-name><tp:taxon-name-part taxon-name-part-type="genus" reg="Thelepus">T.</tp:taxon-name-part> <tp:taxon-name-part taxon-name-part-type="species" reg="davehalli">davehalli</tp:taxon-name-part></tp:taxon-name></italic>
              </td><td rowspan="1" colspan="1">Sevastopol</td><td rowspan="1" colspan="1">10.1803</td><td rowspan="1" colspan="2">
                <named-content xmlns:xlink="http://www.w3.org/1999/xlink" content-type="dwc:verbatimCoordinates" xlink:type="simple"><named-content content-type="geo-json" specific-use="{&#34;type&#34;:&#34;Point&#34;,&#34;coordinates&#34;:[-0.566667,60.583333]}" id="NCID0EUBAI" xlink:type="simple">60°35'N, 0°34'W</named-content></named-content>
              </td><td rowspan="1" colspan="1">140</td><td rowspan="1" colspan="1">11.3</td><td rowspan="1" colspan="1">35.3</td><td rowspan="1" colspan="1">25</td><td rowspan="1" colspan="1">10</td><td rowspan="1" colspan="1">1958</td><td rowspan="1" colspan="1">16</td><td rowspan="1" colspan="1">
                <abbrev xmlns:xlink="http://www.w3.org/1999/xlink" content-type="institution" xlink:title="Department of Hydrobiology Moscow Lomonosov State University, Russia" id="ABBRID0ESCAI" xlink:type="simple">KGB</abbrev>
              </td></tr><tr><td rowspan="1" colspan="1">
                <italic><tp:taxon-name><tp:taxon-name-part taxon-name-part-type="genus" reg="Thelepus">T.</tp:taxon-name-part> <tp:taxon-name-part taxon-name-part-type="species" reg="davehalli">davehalli</tp:taxon-name-part></tp:taxon-name></italic>
              </td><td rowspan="1" colspan="1">Sevastopol</td><td rowspan="1" colspan="1">10.1804</td><td rowspan="1" colspan="2">
                <named-content xmlns:xlink="http://www.w3.org/1999/xlink" content-type="dwc:verbatimCoordinates" xlink:type="simple"><named-content content-type="geo-json" specific-use="{&#34;type&#34;:&#34;Point&#34;,&#34;coordinates&#34;:[0.033333,60.583333]}" id="NCID0EUDAI" xlink:type="simple">60°35'N, 0°02'E</named-content></named-content>
              </td><td rowspan="1" colspan="1">110</td><td rowspan="1" colspan="1">11.1</td><td rowspan="1" colspan="1">35.3</td><td rowspan="1" colspan="1">26</td><td rowspan="1" colspan="1">10</td><td rowspan="1" colspan="1">1958</td><td rowspan="1" colspan="1">4</td><td rowspan="1" colspan="1">
                <abbrev xmlns:xlink="http://www.w3.org/1999/xlink" content-type="institution" xlink:title="Department of Hydrobiology Moscow Lomonosov State University, Russia" id="ABBRID0ESEAI" xlink:type="simple">KGB</abbrev>
              </td></tr><tr><td rowspan="1" colspan="1">
                <italic><tp:taxon-name><tp:taxon-name-part taxon-name-part-type="genus" reg="Thelepus">T.</tp:taxon-name-part> <tp:taxon-name-part taxon-name-part-type="species" reg="davehalli">davehalli</tp:taxon-name-part></tp:taxon-name></italic>
              </td><td rowspan="1" colspan="1">Sevastopol</td><td rowspan="1" colspan="1">10.1805</td><td rowspan="1" colspan="2">
                <named-content xmlns:xlink="http://www.w3.org/1999/xlink" content-type="dwc:verbatimCoordinates" xlink:type="simple"><named-content content-type="geo-json" specific-use="{&#34;type&#34;:&#34;Point&#34;,&#34;coordinates&#34;:[0.583333,60.583333]}" id="NCID0EUFAI" xlink:type="simple">60°35'N, 0°35'E</named-content></named-content>
              </td><td rowspan="1" colspan="1">138</td><td rowspan="1" colspan="1">9.18</td><td rowspan="1" colspan="1">35.4</td><td rowspan="1" colspan="1">26</td><td rowspan="1" colspan="1">10</td><td rowspan="1" colspan="1">1958</td><td rowspan="1" colspan="1">13</td><td rowspan="1" colspan="1">
                <abbrev xmlns:xlink="http://www.w3.org/1999/xlink" content-type="institution" xlink:title="Department of Hydrobiology Moscow Lomonosov State University, Russia" id="ABBRID0ESGAI" xlink:type="simple">KGB</abbrev>
              </td></tr><tr><td rowspan="1" colspan="1">
                <italic><tp:taxon-name><tp:taxon-name-part taxon-name-part-type="genus" reg="Thelepus">T.</tp:taxon-name-part> <tp:taxon-name-part taxon-name-part-type="species" reg="davehalli">davehalli</tp:taxon-name-part></tp:taxon-name></italic>
              </td><td rowspan="1" colspan="1">Sevastopol</td><td rowspan="1" colspan="1">15.2548</td><td rowspan="1" colspan="2">
                <named-content xmlns:xlink="http://www.w3.org/1999/xlink" content-type="dwc:verbatimCoordinates" xlink:type="simple"><named-content content-type="geo-json" specific-use="{&#34;type&#34;:&#34;Point&#34;,&#34;coordinates&#34;:[-7.250000,62.500000]}" id="NCID0EUHAI" xlink:type="simple">62°30'N, 7°15'W</named-content></named-content>
              </td><td rowspan="1" colspan="1">95</td><td rowspan="1" colspan="1">9.01</td><td rowspan="1" colspan="1">35.2</td><td rowspan="1" colspan="1">28</td><td rowspan="1" colspan="1">11</td><td rowspan="1" colspan="1">1959</td><td rowspan="1" colspan="1">15</td><td rowspan="1" colspan="1">
                <abbrev xmlns:xlink="http://www.w3.org/1999/xlink" content-type="institution" xlink:title="Department of Hydrobiology Moscow Lomonosov State University, Russia" id="ABBRID0ESIAI" xlink:type="simple">KGB</abbrev>
              </td></tr><tr><td rowspan="1" colspan="1">
                <italic><tp:taxon-name><tp:taxon-name-part taxon-name-part-type="genus" reg="Thelepus">T.</tp:taxon-name-part> <tp:taxon-name-part taxon-name-part-type="species" reg="davehalli">davehalli</tp:taxon-name-part></tp:taxon-name></italic>
              </td><td rowspan="1" colspan="1">Sevastopol</td><td rowspan="1" colspan="1">15.2574</td><td rowspan="1" colspan="2">
                <named-content xmlns:xlink="http://www.w3.org/1999/xlink" content-type="dwc:verbatimCoordinates" xlink:type="simple"><named-content content-type="geo-json" specific-use="{&#34;type&#34;:&#34;Point&#34;,&#34;coordinates&#34;:[0.750000,60.600000]}" id="NCID0EUJAI" xlink:type="simple">60°36'N, 0°45'E</named-content></named-content>
              </td><td rowspan="1" colspan="1">130</td><td rowspan="1" colspan="1">9.22</td><td rowspan="1" colspan="1">35.3</td><td rowspan="1" colspan="1">10</td><td rowspan="1" colspan="1">12</td><td rowspan="1" colspan="1">1959</td><td rowspan="1" colspan="1">2</td><td rowspan="1" colspan="1">
                <abbrev xmlns:xlink="http://www.w3.org/1999/xlink" content-type="institution" xlink:title="Department of Hydrobiology Moscow Lomonosov State University, Russia" id="ABBRID0ESKAI" xlink:type="simple">KGB</abbrev>
              </td></tr><tr><td rowspan="1" colspan="1">
                <italic><tp:taxon-name><tp:taxon-name-part taxon-name-part-type="genus" reg="Thelepus">T.</tp:taxon-name-part> <tp:taxon-name-part taxon-name-part-type="species" reg="davehalli">davehalli</tp:taxon-name-part></tp:taxon-name></italic>
              </td><td rowspan="1" colspan="1">Sevastopol</td><td rowspan="1" colspan="1">15.2587</td><td rowspan="1" colspan="2">
                <named-content xmlns:xlink="http://www.w3.org/1999/xlink" content-type="dwc:verbatimCoordinates" xlink:type="simple"><named-content content-type="geo-json" specific-use="{&#34;type&#34;:&#34;Point&#34;,&#34;coordinates&#34;:[-6.200000,62.000000]}" id="NCID0EULAI" xlink:type="simple">62°00'N, 6°12'W</named-content></named-content>
              </td><td rowspan="1" colspan="1">120</td><td rowspan="1" colspan="1">8.4</td><td rowspan="1" colspan="1">35.2</td><td rowspan="1" colspan="1">12</td><td rowspan="1" colspan="1">12</td><td rowspan="1" colspan="1">1959</td><td rowspan="1" colspan="1">43</td><td rowspan="1" colspan="1">
                <abbrev xmlns:xlink="http://www.w3.org/1999/xlink" content-type="institution" xlink:title="Department of Hydrobiology Moscow Lomonosov State University, Russia" id="ABBRID0ESMAI" xlink:type="simple">KGB</abbrev>
              </td></tr><tr><td rowspan="1" colspan="1">
                <italic><tp:taxon-name><tp:taxon-name-part taxon-name-part-type="genus" reg="Thelepus">T.</tp:taxon-name-part> <tp:taxon-name-part taxon-name-part-type="species" reg="davehalli">davehalli</tp:taxon-name-part></tp:taxon-name></italic>
              </td><td rowspan="1" colspan="1">n/a</td><td rowspan="1" colspan="1">DBUA0000389.01.</td><td rowspan="1" colspan="1">40°30'–40°50'</td><td rowspan="1" colspan="1">8°40'–9°30'W</td><td rowspan="1" colspan="1">101</td><td rowspan="1" colspan="1">-</td><td rowspan="1" colspan="1">-</td><td rowspan="1" colspan="1"/><td rowspan="1" colspan="1">7–8</td><td rowspan="1" colspan="1">1994</td><td rowspan="1" colspan="1">2</td><td rowspan="1" colspan="1">
                <abbrev xmlns:xlink="http://www.w3.org/1999/xlink" content-type="institution" xlink:title="Biology Department of the Universidade de Aveiro, Portugal" id="ABBRID0EMOAI" xlink:type="simple">Aveiro</abbrev>
              </td></tr><tr><td rowspan="1" colspan="1">
                <italic><tp:taxon-name><tp:taxon-name-part taxon-name-part-type="genus" reg="Thelepus">T.</tp:taxon-name-part> <tp:taxon-name-part taxon-name-part-type="species" reg="davehalli">davehalli</tp:taxon-name-part></tp:taxon-name></italic>
              </td><td rowspan="1" colspan="1">n/a</td><td rowspan="1" colspan="1">
                <abbrev xmlns:xlink="http://www.w3.org/1999/xlink" content-type="institution" xlink:title="APEM Ltd., UK" id="ABBRID0EIPAI" xlink:type="simple">APEM</abbrev> ADDGT09</td><td rowspan="1" colspan="2">
                <named-content xmlns:xlink="http://www.w3.org/1999/xlink" content-type="dwc:verbatimCoordinates" xlink:type="simple"><named-content content-type="geo-json" specific-use="{&#34;type&#34;:&#34;Point&#34;,&#34;coordinates&#34;:[0.116667,55.816667]}" id="NCID0EUPAI" xlink:type="simple">55°49'N, 0°07'E</named-content></named-content>
              </td><td rowspan="1" colspan="1">79</td><td rowspan="1" colspan="1">-</td><td rowspan="1" colspan="1">-</td><td rowspan="1" colspan="1">17</td><td rowspan="1" colspan="1">3</td><td rowspan="1" colspan="1">2014</td><td rowspan="1" colspan="1">2</td><td rowspan="1" colspan="1">
                <abbrev xmlns:xlink="http://www.w3.org/1999/xlink" content-type="institution" xlink:title="Department of Hydrobiology Moscow Lomonosov State University, Russia" id="ABBRID0ESQAI" xlink:type="simple">KGB</abbrev>
              </td></tr><tr><td rowspan="1" colspan="1">
                <italic><tp:taxon-name><tp:taxon-name-part taxon-name-part-type="genus" reg="Thelepus">T.</tp:taxon-name-part> <tp:taxon-name-part taxon-name-part-type="species" reg="davehalli">davehalli</tp:taxon-name-part></tp:taxon-name></italic>
              </td><td rowspan="1" colspan="1">n/a</td><td rowspan="1" colspan="1">16.01/488</td><td rowspan="1" colspan="1">Naples</td><td rowspan="1" colspan="1"/><td rowspan="1" colspan="1">-</td><td rowspan="1" colspan="1">-</td><td rowspan="1" colspan="1">-</td><td rowspan="1" colspan="1">-</td><td rowspan="1" colspan="1">-</td><td rowspan="1" colspan="1">-</td><td rowspan="1" colspan="1">3</td><td rowspan="1" colspan="1">
                <named-content xmlns:xlink="http://www.w3.org/1999/xlink" content-type="dwc:institutional_code" xlink:type="simple">MNCN</named-content>
              </td></tr><tr><td rowspan="1" colspan="1">
                <italic><tp:taxon-name><tp:taxon-name-part taxon-name-part-type="genus" reg="Thelepus">T.</tp:taxon-name-part> <tp:taxon-name-part taxon-name-part-type="species" reg="marthae">marthae</tp:taxon-name-part></tp:taxon-name></italic>
              </td><td rowspan="1" colspan="1">Sevastopol</td><td rowspan="1" colspan="1">15.2512</td><td rowspan="1" colspan="2">
                <named-content xmlns:xlink="http://www.w3.org/1999/xlink" content-type="dwc:verbatimCoordinates" xlink:type="simple"><named-content content-type="geo-json" specific-use="{&#34;type&#34;:&#34;Point&#34;,&#34;coordinates&#34;:[5.000000,65.750000]}" id="NCID0EOTAI" xlink:type="simple">65°45'N, 5°00'E</named-content></named-content>
              </td><td rowspan="1" colspan="1">1000</td><td rowspan="1" colspan="1">-0.64</td><td rowspan="1" colspan="1">34.9</td><td rowspan="1" colspan="1">17</td><td rowspan="1" colspan="1">11</td><td rowspan="1" colspan="1">1959</td><td rowspan="1" colspan="1">6</td><td rowspan="1" colspan="1">
                <abbrev xmlns:xlink="http://www.w3.org/1999/xlink" content-type="institution" xlink:title="Department of Hydrobiology Moscow Lomonosov State University, Russia" id="ABBRID0EMUAI" xlink:type="simple">KGB</abbrev>
              </td></tr><tr><td rowspan="1" colspan="1">
                <italic><tp:taxon-name><tp:taxon-name-part taxon-name-part-type="genus" reg="Thelepus">T.</tp:taxon-name-part> <tp:taxon-name-part taxon-name-part-type="species" reg="marthae">marthae</tp:taxon-name-part></tp:taxon-name></italic>
              </td><td rowspan="1" colspan="1">Alaid</td><td rowspan="1" colspan="1">30.3</td><td rowspan="1" colspan="2">
                <named-content xmlns:xlink="http://www.w3.org/1999/xlink" content-type="dwc:verbatimCoordinates" xlink:type="simple"><named-content content-type="geo-json" specific-use="{&#34;type&#34;:&#34;Point&#34;,&#34;coordinates&#34;:[10.000000,68.000000]}" id="NCID0EOVAI" xlink:type="simple">68°00'N, 10°00'E</named-content></named-content>
              </td><td rowspan="1" colspan="1">958</td><td rowspan="1" colspan="1">-0.79</td><td rowspan="1" colspan="1">34.9</td><td rowspan="1" colspan="1">13</td><td rowspan="1" colspan="1">6</td><td rowspan="1" colspan="1">1980</td><td rowspan="1" colspan="1">501</td><td rowspan="1" colspan="1">
                <abbrev xmlns:xlink="http://www.w3.org/1999/xlink" content-type="institution" xlink:title="Department of Hydrobiology Moscow Lomonosov State University, Russia" id="ABBRID0EMWAI" xlink:type="simple">KGB</abbrev>, <named-content xmlns:xlink="http://www.w3.org/1999/xlink" content-type="dwc:institutional_code" xlink:type="simple">MNCN</named-content></td></tr><tr><td rowspan="1" colspan="1">
                <italic><tp:taxon-name><tp:taxon-name-part taxon-name-part-type="genus" reg="Thelepus">T.</tp:taxon-name-part> <tp:taxon-name-part taxon-name-part-type="species" reg="marthae">marthae</tp:taxon-name-part></tp:taxon-name></italic>
              </td><td rowspan="1" colspan="1">Persey</td><td rowspan="1" colspan="1">14.860</td><td rowspan="1" colspan="2">
                <named-content xmlns:xlink="http://www.w3.org/1999/xlink" content-type="dwc:verbatimCoordinates" xlink:type="simple"><named-content content-type="geo-json" specific-use="{&#34;type&#34;:&#34;Point&#34;,&#34;coordinates&#34;:[59.883333,73.550000]}" id="NCID0ESXAI" xlink:type="simple">73°33'N, 59°53'E</named-content></named-content>
              </td><td rowspan="1" colspan="1">380</td><td rowspan="1" colspan="1">-1.64</td><td rowspan="1" colspan="1">-</td><td rowspan="1" colspan="1">21</td><td rowspan="1" colspan="1">9</td><td rowspan="1" colspan="1">1927</td><td rowspan="1" colspan="1">2</td><td rowspan="1" colspan="1">
                <abbrev xmlns:xlink="http://www.w3.org/1999/xlink" content-type="institution" xlink:title="Department of Hydrobiology Moscow Lomonosov State University, Russia" id="ABBRID0EQYAI" xlink:type="simple">KGB</abbrev>
              </td></tr><tr><td rowspan="1" colspan="1">
                <italic><tp:taxon-name><tp:taxon-name-part taxon-name-part-type="genus" reg="Thelepus">T.</tp:taxon-name-part> <tp:taxon-name-part taxon-name-part-type="species" reg="marthae">marthae</tp:taxon-name-part></tp:taxon-name></italic>
              </td><td rowspan="1" colspan="1">Sevastopol</td><td rowspan="1" colspan="1">5.1068</td><td rowspan="1" colspan="2">
                <named-content xmlns:xlink="http://www.w3.org/1999/xlink" content-type="dwc:verbatimCoordinates" xlink:type="simple"><named-content content-type="geo-json" specific-use="{&#34;type&#34;:&#34;Point&#34;,&#34;coordinates&#34;:[-8.016667,65.750000]}" id="NCID0ESZAI" xlink:type="simple">65°45'N, 8°01'W</named-content></named-content>
              </td><td rowspan="1" colspan="1">1230</td><td rowspan="1" colspan="1">-0.9</td><td rowspan="1" colspan="1">-</td><td rowspan="1" colspan="1">12</td><td rowspan="1" colspan="1">7</td><td rowspan="1" colspan="1">1957</td><td rowspan="1" colspan="1">2</td><td rowspan="1" colspan="1">
                <abbrev xmlns:xlink="http://www.w3.org/1999/xlink" content-type="institution" xlink:title="Department of Hydrobiology Moscow Lomonosov State University, Russia" id="ABBRID0EQ1AI" xlink:type="simple">KGB</abbrev>
              </td></tr><tr><td rowspan="1" colspan="1">
                <italic><tp:taxon-name><tp:taxon-name-part taxon-name-part-type="genus" reg="Thelepus">T.</tp:taxon-name-part> <tp:taxon-name-part taxon-name-part-type="species" reg="marthae">marthae</tp:taxon-name-part></tp:taxon-name></italic>
              </td><td rowspan="1" colspan="1">Sevastopol</td><td rowspan="1" colspan="1">5.1097</td><td rowspan="1" colspan="2">
                <named-content xmlns:xlink="http://www.w3.org/1999/xlink" content-type="dwc:verbatimCoordinates" xlink:type="simple"><named-content content-type="geo-json" specific-use="{&#34;type&#34;:&#34;Point&#34;,&#34;coordinates&#34;:[-3.200000,61.350000]}" id="NCID0ES2AI" xlink:type="simple">61°21'N, 3°12'W</named-content></named-content>
              </td><td rowspan="1" colspan="1">1275</td><td rowspan="1" colspan="1">-0.9</td><td rowspan="1" colspan="1">34.9</td><td rowspan="1" colspan="1">18</td><td rowspan="1" colspan="1">7</td><td rowspan="1" colspan="1">1957</td><td rowspan="1" colspan="1">6</td><td rowspan="1" colspan="1">
                <abbrev xmlns:xlink="http://www.w3.org/1999/xlink" content-type="institution" xlink:title="Department of Hydrobiology Moscow Lomonosov State University, Russia" id="ABBRID0EQ3AI" xlink:type="simple">KGB</abbrev>
              </td></tr><tr><td rowspan="1" colspan="1">
                <italic><tp:taxon-name><tp:taxon-name-part taxon-name-part-type="genus" reg="Thelepus">T.</tp:taxon-name-part> <tp:taxon-name-part taxon-name-part-type="species" reg="marthae">marthae</tp:taxon-name-part></tp:taxon-name></italic>
              </td><td rowspan="1" colspan="1">Sevastopol</td><td rowspan="1" colspan="1">5.1114</td><td rowspan="1" colspan="2">
                <named-content xmlns:xlink="http://www.w3.org/1999/xlink" content-type="dwc:verbatimCoordinates" xlink:type="simple"><named-content content-type="geo-json" specific-use="{&#34;type&#34;:&#34;Point&#34;,&#34;coordinates&#34;:[4.450000,63.000000]}" id="NCID0ES4AI" xlink:type="simple">63°00'N, 4°27'E</named-content></named-content>
              </td><td rowspan="1" colspan="1">860</td><td rowspan="1" colspan="1">2.8</td><td rowspan="1" colspan="1">34.9</td><td rowspan="1" colspan="1">20</td><td rowspan="1" colspan="1">7</td><td rowspan="1" colspan="1">1957</td><td rowspan="1" colspan="1">1</td><td rowspan="1" colspan="1">
                <abbrev xmlns:xlink="http://www.w3.org/1999/xlink" content-type="institution" xlink:title="Department of Hydrobiology Moscow Lomonosov State University, Russia" id="ABBRID0EQ5AI" xlink:type="simple">KGB</abbrev>
              </td></tr><tr><td rowspan="1" colspan="1">
                <italic><tp:taxon-name><tp:taxon-name-part taxon-name-part-type="genus" reg="Thelepus">T.</tp:taxon-name-part> <tp:taxon-name-part taxon-name-part-type="species" reg="marthae">marthae</tp:taxon-name-part></tp:taxon-name></italic>
              </td><td rowspan="1" colspan="1">Sevastopol</td><td rowspan="1" colspan="1">5.1212</td><td rowspan="1" colspan="2">
                <named-content xmlns:xlink="http://www.w3.org/1999/xlink" content-type="dwc:verbatimCoordinates" xlink:type="simple"><named-content content-type="geo-json" specific-use="{&#34;type&#34;:&#34;Point&#34;,&#34;coordinates&#34;:[-22.600000,67.650000]}" id="NCID0ES6AI" xlink:type="simple">67°39'N, 22°36'W</named-content></named-content>
              </td><td rowspan="1" colspan="1">650</td><td rowspan="1" colspan="1">-0.47</td><td rowspan="1" colspan="1">35.0</td><td rowspan="1" colspan="1">7</td><td rowspan="1" colspan="1">8</td><td rowspan="1" colspan="1">1957</td><td rowspan="1" colspan="1">44</td><td rowspan="1" colspan="1">
                <abbrev xmlns:xlink="http://www.w3.org/1999/xlink" content-type="institution" xlink:title="Department of Hydrobiology Moscow Lomonosov State University, Russia" id="ABBRID0EQABI" xlink:type="simple">KGB</abbrev>
              </td></tr><tr><td rowspan="1" colspan="1">
                <italic><tp:taxon-name><tp:taxon-name-part taxon-name-part-type="genus" reg="Thelepus">T.</tp:taxon-name-part> <tp:taxon-name-part taxon-name-part-type="species" reg="marthae">marthae</tp:taxon-name-part></tp:taxon-name></italic>
              </td><td rowspan="1" colspan="1">Sevastopol</td><td rowspan="1" colspan="1">5.1214</td><td rowspan="1" colspan="2">
                <named-content xmlns:xlink="http://www.w3.org/1999/xlink" content-type="dwc:verbatimCoordinates" xlink:type="simple"><named-content content-type="geo-json" specific-use="{&#34;type&#34;:&#34;Point&#34;,&#34;coordinates&#34;:[-21.950000,67.900000]}" id="NCID0ESBBI" xlink:type="simple">67°54'N, 21°57'W</named-content></named-content>
              </td><td rowspan="1" colspan="1">805</td><td rowspan="1" colspan="1">-0.52</td><td rowspan="1" colspan="1">34.9</td><td rowspan="1" colspan="1">7</td><td rowspan="1" colspan="1">8</td><td rowspan="1" colspan="1">1957</td><td rowspan="1" colspan="1">1</td><td rowspan="1" colspan="1">
                <abbrev xmlns:xlink="http://www.w3.org/1999/xlink" content-type="institution" xlink:title="Department of Hydrobiology Moscow Lomonosov State University, Russia" id="ABBRID0EQCBI" xlink:type="simple">KGB</abbrev>
              </td></tr><tr><td rowspan="1" colspan="1">
                <italic><tp:taxon-name><tp:taxon-name-part taxon-name-part-type="genus" reg="Thelepus">T.</tp:taxon-name-part> <tp:taxon-name-part taxon-name-part-type="species" reg="marthae">marthae</tp:taxon-name-part></tp:taxon-name></italic>
              </td><td rowspan="1" colspan="1">Sevastopol</td><td rowspan="1" colspan="1">5.1216</td><td rowspan="1" colspan="2">
                <named-content xmlns:xlink="http://www.w3.org/1999/xlink" content-type="dwc:verbatimCoordinates" xlink:type="simple"><named-content content-type="geo-json" specific-use="{&#34;type&#34;:&#34;Point&#34;,&#34;coordinates&#34;:[-20.250000,67.883333]}" id="NCID0ESDBI" xlink:type="simple">67°53'N, 20°15'W</named-content></named-content>
              </td><td rowspan="1" colspan="1">970</td><td rowspan="1" colspan="1">-0.32</td><td rowspan="1" colspan="1">35.0</td><td rowspan="1" colspan="1">7</td><td rowspan="1" colspan="1">8</td><td rowspan="1" colspan="1">1957</td><td rowspan="1" colspan="1">2</td><td rowspan="1" colspan="1">
                <abbrev xmlns:xlink="http://www.w3.org/1999/xlink" content-type="institution" xlink:title="Department of Hydrobiology Moscow Lomonosov State University, Russia" id="ABBRID0EQEBI" xlink:type="simple">KGB</abbrev>
              </td></tr><tr><td rowspan="1" colspan="1">
                <italic><tp:taxon-name><tp:taxon-name-part taxon-name-part-type="genus" reg="Thelepus">T.</tp:taxon-name-part> <tp:taxon-name-part taxon-name-part-type="species" reg="marthae">marthae</tp:taxon-name-part></tp:taxon-name></italic>
              </td><td rowspan="1" colspan="1">Sevastopol</td><td rowspan="1" colspan="1">8.1358</td><td rowspan="1" colspan="2">
                <named-content xmlns:xlink="http://www.w3.org/1999/xlink" content-type="dwc:verbatimCoordinates" xlink:type="simple"><named-content content-type="geo-json" specific-use="{&#34;type&#34;:&#34;Point&#34;,&#34;coordinates&#34;:[6.033333,66.450000]}" id="NCID0ESFBI" xlink:type="simple">66°27'N, 6°02'E</named-content></named-content>
              </td><td rowspan="1" colspan="1">770</td><td rowspan="1" colspan="1">-0.89</td><td rowspan="1" colspan="1">34.9</td><td rowspan="1" colspan="1">25</td><td rowspan="1" colspan="1">3</td><td rowspan="1" colspan="1">1958</td><td rowspan="1" colspan="1">2</td><td rowspan="1" colspan="1">
                <abbrev xmlns:xlink="http://www.w3.org/1999/xlink" content-type="institution" xlink:title="Department of Hydrobiology Moscow Lomonosov State University, Russia" id="ABBRID0EQGBI" xlink:type="simple">KGB</abbrev>
              </td></tr><tr><td rowspan="1" colspan="1">
                <italic><tp:taxon-name><tp:taxon-name-part taxon-name-part-type="genus" reg="Thelepus">T.</tp:taxon-name-part> <tp:taxon-name-part taxon-name-part-type="species" reg="marthae">marthae</tp:taxon-name-part></tp:taxon-name></italic>
              </td><td rowspan="1" colspan="1">Sevastopol</td><td rowspan="1" colspan="1">8.1372</td><td rowspan="1" colspan="2">
                <named-content xmlns:xlink="http://www.w3.org/1999/xlink" content-type="dwc:verbatimCoordinates" xlink:type="simple"><named-content content-type="geo-json" specific-use="{&#34;type&#34;:&#34;Point&#34;,&#34;coordinates&#34;:[-8.000000,69.666667]}" id="NCID0ESHBI" xlink:type="simple">69°40'N, 8°00'W</named-content></named-content>
              </td><td rowspan="1" colspan="1">960</td><td rowspan="1" colspan="1">-0.88</td><td rowspan="1" colspan="1">34.9</td><td rowspan="1" colspan="1">29</td><td rowspan="1" colspan="1">3</td><td rowspan="1" colspan="1">1958</td><td rowspan="1" colspan="1">1</td><td rowspan="1" colspan="1">
                <abbrev xmlns:xlink="http://www.w3.org/1999/xlink" content-type="institution" xlink:title="Department of Hydrobiology Moscow Lomonosov State University, Russia" id="ABBRID0EQIBI" xlink:type="simple">KGB</abbrev>
              </td></tr><tr><td rowspan="1" colspan="1">
                <italic><tp:taxon-name><tp:taxon-name-part taxon-name-part-type="genus" reg="Thelepus">T.</tp:taxon-name-part> <tp:taxon-name-part taxon-name-part-type="species" reg="marthae">marthae</tp:taxon-name-part></tp:taxon-name></italic>
              </td><td rowspan="1" colspan="1">Sevastopol</td><td rowspan="1" colspan="1">8.1383</td><td rowspan="1" colspan="2">
                <named-content xmlns:xlink="http://www.w3.org/1999/xlink" content-type="dwc:verbatimCoordinates" xlink:type="simple"><named-content content-type="geo-json" specific-use="{&#34;type&#34;:&#34;Point&#34;,&#34;coordinates&#34;:[-12.666667,66.500000]}" id="NCID0ESJBI" xlink:type="simple">66°30'N, 12°40'W</named-content></named-content>
              </td><td rowspan="1" colspan="1">920</td><td rowspan="1" colspan="1">-0.9</td><td rowspan="1" colspan="1">34.9</td><td rowspan="1" colspan="1">31</td><td rowspan="1" colspan="1">3</td><td rowspan="1" colspan="1">1958</td><td rowspan="1" colspan="1">2</td><td rowspan="1" colspan="1">
                <abbrev xmlns:xlink="http://www.w3.org/1999/xlink" content-type="institution" xlink:title="Department of Hydrobiology Moscow Lomonosov State University, Russia" id="ABBRID0EQKBI" xlink:type="simple">KGB</abbrev>
              </td></tr><tr><td rowspan="1" colspan="1">
                <italic><tp:taxon-name><tp:taxon-name-part taxon-name-part-type="genus" reg="Thelepus">T.</tp:taxon-name-part> <tp:taxon-name-part taxon-name-part-type="species" reg="marthae">marthae</tp:taxon-name-part></tp:taxon-name></italic>
              </td><td rowspan="1" colspan="1">Sevastopol</td><td rowspan="1" colspan="1">10.1702</td><td rowspan="1" colspan="2">
                <named-content xmlns:xlink="http://www.w3.org/1999/xlink" content-type="dwc:verbatimCoordinates" xlink:type="simple"><named-content content-type="geo-json" specific-use="{&#34;type&#34;:&#34;Point&#34;,&#34;coordinates&#34;:[4.983333,66.633333]}" id="NCID0ESLBI" xlink:type="simple">66°38'N, 4°59'E</named-content></named-content>
              </td><td rowspan="1" colspan="1">1125</td><td rowspan="1" colspan="1">-0.94</td><td rowspan="1" colspan="1">34.9</td><td rowspan="1" colspan="1">27</td><td rowspan="1" colspan="1">9</td><td rowspan="1" colspan="1">1958</td><td rowspan="1" colspan="1">2</td><td rowspan="1" colspan="1">
                <abbrev xmlns:xlink="http://www.w3.org/1999/xlink" content-type="institution" xlink:title="Department of Hydrobiology Moscow Lomonosov State University, Russia" id="ABBRID0EQMBI" xlink:type="simple">KGB</abbrev>
              </td></tr><tr><td rowspan="1" colspan="1">
                <italic><tp:taxon-name><tp:taxon-name-part taxon-name-part-type="genus" reg="Thelepus">T.</tp:taxon-name-part> <tp:taxon-name-part taxon-name-part-type="species" reg="marthae">marthae</tp:taxon-name-part></tp:taxon-name></italic>
              </td><td rowspan="1" colspan="1">Sevastopol</td><td rowspan="1" colspan="1">10.1723</td><td rowspan="1" colspan="2">
                <named-content xmlns:xlink="http://www.w3.org/1999/xlink" content-type="dwc:verbatimCoordinates" xlink:type="simple"><named-content content-type="geo-json" specific-use="{&#34;type&#34;:&#34;Point&#34;,&#34;coordinates&#34;:[-14.066667,68.566667]}" id="NCID0ESNBI" xlink:type="simple">68°34'N, 14°04'W</named-content></named-content>
              </td><td rowspan="1" colspan="1">1280</td><td rowspan="1" colspan="1">-0.81</td><td rowspan="1" colspan="1">34.9</td><td rowspan="1" colspan="1">2</td><td rowspan="1" colspan="1">10</td><td rowspan="1" colspan="1">1958</td><td rowspan="1" colspan="1">2</td><td rowspan="1" colspan="1">
                <abbrev xmlns:xlink="http://www.w3.org/1999/xlink" content-type="institution" xlink:title="Department of Hydrobiology Moscow Lomonosov State University, Russia" id="ABBRID0EQOBI" xlink:type="simple">KGB</abbrev>
              </td></tr><tr><td rowspan="1" colspan="1">
                <italic><tp:taxon-name><tp:taxon-name-part taxon-name-part-type="genus" reg="Thelepus">T.</tp:taxon-name-part> <tp:taxon-name-part taxon-name-part-type="species" reg="marthae">marthae</tp:taxon-name-part></tp:taxon-name></italic>
              </td><td rowspan="1" colspan="1">Sevastopol</td><td rowspan="1" colspan="1">10.1758</td><td rowspan="1" colspan="2">
                <named-content xmlns:xlink="http://www.w3.org/1999/xlink" content-type="dwc:verbatimCoordinates" xlink:type="simple"><named-content content-type="geo-json" specific-use="{&#34;type&#34;:&#34;Point&#34;,&#34;coordinates&#34;:[-2.683333,62.733333]}" id="NCID0ESPBI" xlink:type="simple">62°44'N, 2°41'W</named-content></named-content>
              </td><td rowspan="1" colspan="1">890</td><td rowspan="1" colspan="1">-0.64</td><td rowspan="1" colspan="1">34.9</td><td rowspan="1" colspan="1">13</td><td rowspan="1" colspan="1">10</td><td rowspan="1" colspan="1">1958</td><td rowspan="1" colspan="1">1</td><td rowspan="1" colspan="1">
                <abbrev xmlns:xlink="http://www.w3.org/1999/xlink" content-type="institution" xlink:title="Department of Hydrobiology Moscow Lomonosov State University, Russia" id="ABBRID0EQQBI" xlink:type="simple">KGB</abbrev>
              </td></tr><tr><td rowspan="1" colspan="1">
                <italic><tp:taxon-name><tp:taxon-name-part taxon-name-part-type="genus" reg="Thelepus">T.</tp:taxon-name-part> <tp:taxon-name-part taxon-name-part-type="species" reg="marthae">marthae</tp:taxon-name-part></tp:taxon-name></italic>
              </td><td rowspan="1" colspan="1">Sevastopol</td><td rowspan="1" colspan="1">10.1770</td><td rowspan="1" colspan="2">
                <named-content xmlns:xlink="http://www.w3.org/1999/xlink" content-type="dwc:verbatimCoordinates" xlink:type="simple"><named-content content-type="geo-json" specific-use="{&#34;type&#34;:&#34;Point&#34;,&#34;coordinates&#34;:[-23.550000,67.300000]}" id="NCID0ESRBI" xlink:type="simple">67°18'N, 23°33'W</named-content></named-content>
              </td><td rowspan="1" colspan="1">511</td><td rowspan="1" colspan="1">-0.4</td><td rowspan="1" colspan="1">35.0</td><td rowspan="1" colspan="1">17</td><td rowspan="1" colspan="1">10</td><td rowspan="1" colspan="1">1958</td><td rowspan="1" colspan="1">47</td><td rowspan="1" colspan="1">
                <abbrev xmlns:xlink="http://www.w3.org/1999/xlink" content-type="institution" xlink:title="Department of Hydrobiology Moscow Lomonosov State University, Russia" id="ABBRID0EQSBI" xlink:type="simple">KGB</abbrev>
              </td></tr><tr><td rowspan="1" colspan="1">
                <italic><tp:taxon-name><tp:taxon-name-part taxon-name-part-type="genus" reg="Thelepus">T.</tp:taxon-name-part> <tp:taxon-name-part taxon-name-part-type="species" reg="marthae">marthae</tp:taxon-name-part></tp:taxon-name></italic>
              </td><td rowspan="1" colspan="1">Sevastopol</td><td rowspan="1" colspan="1">10.1772</td><td rowspan="1" colspan="2">
                <named-content xmlns:xlink="http://www.w3.org/1999/xlink" content-type="dwc:verbatimCoordinates" xlink:type="simple"><named-content content-type="geo-json" specific-use="{&#34;type&#34;:&#34;Point&#34;,&#34;coordinates&#34;:[-24.666667,67.816667]}" id="NCID0ESTBI" xlink:type="simple">67°49'N, 24°40'W</named-content></named-content>
              </td><td rowspan="1" colspan="1">1510</td><td rowspan="1" colspan="1">-0.74</td><td rowspan="1" colspan="1">35.1</td><td rowspan="1" colspan="1">18</td><td rowspan="1" colspan="1">10</td><td rowspan="1" colspan="1">1958</td><td rowspan="1" colspan="1">13</td><td rowspan="1" colspan="1">
                <abbrev xmlns:xlink="http://www.w3.org/1999/xlink" content-type="institution" xlink:title="Department of Hydrobiology Moscow Lomonosov State University, Russia" id="ABBRID0EQUBI" xlink:type="simple">KGB</abbrev>
              </td></tr><tr><td rowspan="1" colspan="1">
                <italic><tp:taxon-name><tp:taxon-name-part taxon-name-part-type="genus" reg="Thelepus">T.</tp:taxon-name-part> <tp:taxon-name-part taxon-name-part-type="species" reg="marthae">marthae</tp:taxon-name-part></tp:taxon-name></italic>
              </td><td rowspan="1" colspan="1">Sevastopol</td><td rowspan="1" colspan="1">15.2457</td><td rowspan="1" colspan="2">
                <named-content xmlns:xlink="http://www.w3.org/1999/xlink" content-type="dwc:verbatimCoordinates" xlink:type="simple"><named-content content-type="geo-json" specific-use="{&#34;type&#34;:&#34;Point&#34;,&#34;coordinates&#34;:[-10.350000,71.100000]}" id="NCID0ESVBI" xlink:type="simple">71°06'N, 10°21'W</named-content></named-content>
              </td><td rowspan="1" colspan="1">1360</td><td rowspan="1" colspan="1">-0.79</td><td rowspan="1" colspan="1">34.9</td><td rowspan="1" colspan="1">6</td><td rowspan="1" colspan="1">11</td><td rowspan="1" colspan="1">1959</td><td rowspan="1" colspan="1">4</td><td rowspan="1" colspan="1">
                <abbrev xmlns:xlink="http://www.w3.org/1999/xlink" content-type="institution" xlink:title="Department of Hydrobiology Moscow Lomonosov State University, Russia" id="ABBRID0EQWBI" xlink:type="simple">KGB</abbrev>
              </td></tr><tr><td rowspan="1" colspan="1">
                <italic><tp:taxon-name><tp:taxon-name-part taxon-name-part-type="genus" reg="Thelepus">T.</tp:taxon-name-part> <tp:taxon-name-part taxon-name-part-type="species" reg="marthae">marthae</tp:taxon-name-part></tp:taxon-name></italic>
              </td><td rowspan="1" colspan="1">Sevastopol</td><td rowspan="1" colspan="1">15.2549</td><td rowspan="1" colspan="2">
                <named-content xmlns:xlink="http://www.w3.org/1999/xlink" content-type="dwc:verbatimCoordinates" xlink:type="simple"><named-content content-type="geo-json" specific-use="{&#34;type&#34;:&#34;Point&#34;,&#34;coordinates&#34;:[-7.500000,63.000000]}" id="NCID0ESXBI" xlink:type="simple">63°00'N, 7°30'W</named-content></named-content>
              </td><td rowspan="1" colspan="1">710</td><td rowspan="1" colspan="1">-0.2</td><td rowspan="1" colspan="1">34.9</td><td rowspan="1" colspan="1">4</td><td rowspan="1" colspan="1">12</td><td rowspan="1" colspan="1">1959</td><td rowspan="1" colspan="1">40</td><td rowspan="1" colspan="1">
                <abbrev xmlns:xlink="http://www.w3.org/1999/xlink" content-type="institution" xlink:title="Department of Hydrobiology Moscow Lomonosov State University, Russia" id="ABBRID0EQYBI" xlink:type="simple">KGB</abbrev>
              </td></tr><tr><td rowspan="1" colspan="1">
                <italic><tp:taxon-name><tp:taxon-name-part taxon-name-part-type="genus" reg="Thelepus">T.</tp:taxon-name-part> <tp:taxon-name-part taxon-name-part-type="species" reg="marthae">marthae</tp:taxon-name-part></tp:taxon-name></italic>
              </td><td rowspan="1" colspan="1">Shmidt</td><td rowspan="1" colspan="1">26.2002</td><td rowspan="1" colspan="2">
                <named-content xmlns:xlink="http://www.w3.org/1999/xlink" content-type="dwc:verbatimCoordinates" xlink:type="simple"><named-content content-type="geo-json" specific-use="{&#34;type&#34;:&#34;Point&#34;,&#34;coordinates&#34;:[29.833333,80.100000]}" id="NCID0ESZBI" xlink:type="simple">80°06'N, 29°50'E</named-content></named-content>
              </td><td rowspan="1" colspan="1">305</td><td rowspan="1" colspan="1">-</td><td rowspan="1" colspan="1">-</td><td rowspan="1" colspan="1">8</td><td rowspan="1" colspan="1">8</td><td rowspan="1" colspan="1">1986</td><td rowspan="1" colspan="1">1</td><td rowspan="1" colspan="1">
                <abbrev xmlns:xlink="http://www.w3.org/1999/xlink" content-type="institution" xlink:title="Department of Hydrobiology Moscow Lomonosov State University, Russia" id="ABBRID0EQ1BI" xlink:type="simple">KGB</abbrev>
              </td></tr><tr><td rowspan="1" colspan="1">
                <italic><tp:taxon-name><tp:taxon-name-part taxon-name-part-type="genus" reg="Thelepus">T.</tp:taxon-name-part> <tp:taxon-name-part taxon-name-part-type="species" reg="marthae">marthae</tp:taxon-name-part></tp:taxon-name></italic>
              </td><td rowspan="1" colspan="1">
                <abbrev xmlns:xlink="http://www.w3.org/1999/xlink" xlink:title="drifting ice station Severniy Polus 22" id="ABBRID0EJ2BI" xlink:type="simple">SP-22</abbrev>
              </td><td rowspan="1" colspan="1">78.60</td><td rowspan="1" colspan="2">
                <named-content xmlns:xlink="http://www.w3.org/1999/xlink" content-type="dwc:verbatimCoordinates" xlink:type="simple"><named-content content-type="geo-json" specific-use="{&#34;type&#34;:&#34;Point&#34;,&#34;coordinates&#34;:[-161.833333,73.716667]}" id="NCID0EX2BI" xlink:type="simple">73°43'N, 161°50'W</named-content></named-content>
              </td><td rowspan="1" colspan="1">300</td><td rowspan="1" colspan="1">-</td><td rowspan="1" colspan="1">-</td><td rowspan="1" colspan="1">-</td><td rowspan="1" colspan="1">12</td><td rowspan="1" colspan="1">1978</td><td rowspan="1" colspan="1">26</td><td rowspan="1" colspan="1">
                <abbrev xmlns:xlink="http://www.w3.org/1999/xlink" content-type="institution" xlink:title="Department of Hydrobiology Moscow Lomonosov State University, Russia" id="ABBRID0EV3BI" xlink:type="simple">KGB</abbrev>
              </td></tr><tr><td rowspan="1" colspan="1">
                <italic><tp:taxon-name><tp:taxon-name-part taxon-name-part-type="genus" reg="Thelepus">T.</tp:taxon-name-part> <tp:taxon-name-part taxon-name-part-type="species" reg="marthae">marthae</tp:taxon-name-part></tp:taxon-name></italic>
              </td><td rowspan="1" colspan="1">
                <abbrev xmlns:xlink="http://www.w3.org/1999/xlink" xlink:title="drifting ice station Severniy Polus 22" id="ABBRID0EO4BI" xlink:type="simple">SP-22</abbrev>
              </td><td rowspan="1" colspan="1">79.69</td><td rowspan="1" colspan="2">
                <named-content xmlns:xlink="http://www.w3.org/1999/xlink" content-type="dwc:verbatimCoordinates" xlink:type="simple"><named-content content-type="geo-json" specific-use="{&#34;type&#34;:&#34;Point&#34;,&#34;coordinates&#34;:[-164.133333,74.416667]}" id="NCID0E34BI" xlink:type="simple">74°25'N, 164°08'W</named-content></named-content>
              </td><td rowspan="1" colspan="1">445</td><td rowspan="1" colspan="1">-</td><td rowspan="1" colspan="1">-</td><td rowspan="1" colspan="1">4</td><td rowspan="1" colspan="1">1</td><td rowspan="1" colspan="1">1979</td><td rowspan="1" colspan="1">10</td><td rowspan="1" colspan="1">
                <abbrev xmlns:xlink="http://www.w3.org/1999/xlink" content-type="institution" xlink:title="Department of Hydrobiology Moscow Lomonosov State University, Russia" id="ABBRID0E15BI" xlink:type="simple">KGB</abbrev>
              </td></tr><tr><td rowspan="1" colspan="1">
                <italic><tp:taxon-name><tp:taxon-name-part taxon-name-part-type="genus" reg="Thelepus">T.</tp:taxon-name-part> <tp:taxon-name-part taxon-name-part-type="species" reg="marthae">marthae</tp:taxon-name-part></tp:taxon-name></italic>
              </td><td rowspan="1" colspan="1">
                <abbrev xmlns:xlink="http://www.w3.org/1999/xlink" xlink:title="drifting ice station Severniy Polus 22" id="ABBRID0ET6BI" xlink:type="simple">SP-22</abbrev>
              </td><td rowspan="1" colspan="1">79.72</td><td rowspan="1" colspan="2">
                <named-content xmlns:xlink="http://www.w3.org/1999/xlink" content-type="dwc:verbatimCoordinates" xlink:type="simple"><named-content content-type="geo-json" specific-use="{&#34;type&#34;:&#34;Point&#34;,&#34;coordinates&#34;:[-164.000000,74.583333]}" id="NCID0EBACI" xlink:type="simple">74°35'N, 164°00'W</named-content></named-content>
              </td><td rowspan="1" colspan="1">795</td><td rowspan="1" colspan="1">-</td><td rowspan="1" colspan="1">-</td><td rowspan="1" colspan="1">7</td><td rowspan="1" colspan="1">1</td><td rowspan="1" colspan="1">1979</td><td rowspan="1" colspan="1">5</td><td rowspan="1" colspan="1">
                <abbrev xmlns:xlink="http://www.w3.org/1999/xlink" content-type="institution" xlink:title="Department of Hydrobiology Moscow Lomonosov State University, Russia" id="ABBRID0E6ACI" xlink:type="simple">KGB</abbrev>
              </td></tr><tr><td rowspan="1" colspan="1">
                <italic><tp:taxon-name><tp:taxon-name-part taxon-name-part-type="genus" reg="Thelepus">T.</tp:taxon-name-part> <tp:taxon-name-part taxon-name-part-type="species" reg="marthae">marthae</tp:taxon-name-part></tp:taxon-name></italic>
              </td><td rowspan="1" colspan="1">
                <abbrev xmlns:xlink="http://www.w3.org/1999/xlink" xlink:title="drifting ice station Severniy Polus 22" id="ABBRID0EYBCI" xlink:type="simple">SP-22</abbrev>
              </td><td rowspan="1" colspan="1">79.74</td><td rowspan="1" colspan="2">
                <named-content xmlns:xlink="http://www.w3.org/1999/xlink" content-type="dwc:verbatimCoordinates" xlink:type="simple"><named-content content-type="geo-json" specific-use="{&#34;type&#34;:&#34;Point&#34;,&#34;coordinates&#34;:[-164.500000,74.633333]}" id="NCID0EGCCI" xlink:type="simple">74°38'N, 164°30'W</named-content></named-content>
              </td><td rowspan="1" colspan="1">465</td><td rowspan="1" colspan="1">-</td><td rowspan="1" colspan="1">-</td><td rowspan="1" colspan="1">9</td><td rowspan="1" colspan="1">1</td><td rowspan="1" colspan="1">1979</td><td rowspan="1" colspan="1">11</td><td rowspan="1" colspan="1">
                <abbrev xmlns:xlink="http://www.w3.org/1999/xlink" content-type="institution" xlink:title="Department of Hydrobiology Moscow Lomonosov State University, Russia" id="ABBRID0EEDCI" xlink:type="simple">KGB</abbrev>
              </td></tr><tr><td rowspan="1" colspan="1">
                <italic><tp:taxon-name><tp:taxon-name-part taxon-name-part-type="genus" reg="Thelepus">T.</tp:taxon-name-part> <tp:taxon-name-part taxon-name-part-type="species" reg="marthae">marthae</tp:taxon-name-part></tp:taxon-name></italic>
              </td><td rowspan="1" colspan="1">
                <abbrev xmlns:xlink="http://www.w3.org/1999/xlink" xlink:title="drifting ice station Severniy Polus 22" id="ABBRID0E4DCI" xlink:type="simple">SP-22</abbrev>
              </td><td rowspan="1" colspan="1">79.105</td><td rowspan="1" colspan="2">
                <named-content xmlns:xlink="http://www.w3.org/1999/xlink" content-type="dwc:verbatimCoordinates" xlink:type="simple"><named-content content-type="geo-json" specific-use="{&#34;type&#34;:&#34;Point&#34;,&#34;coordinates&#34;:[-170.083333,75.183333]}" id="NCID0ELECI" xlink:type="simple">75°11'N, 170°05'W</named-content></named-content>
              </td><td rowspan="1" colspan="1">315</td><td rowspan="1" colspan="1">-</td><td rowspan="1" colspan="1">-</td><td rowspan="1" colspan="1">27</td><td rowspan="1" colspan="1">2</td><td rowspan="1" colspan="1">1979</td><td rowspan="1" colspan="1">6</td><td rowspan="1" colspan="1">
                <abbrev xmlns:xlink="http://www.w3.org/1999/xlink" content-type="institution" xlink:title="Department of Hydrobiology Moscow Lomonosov State University, Russia" id="ABBRID0EJFCI" xlink:type="simple">KGB</abbrev>
              </td></tr><tr><td rowspan="1" colspan="1">
                <italic><tp:taxon-name><tp:taxon-name-part taxon-name-part-type="genus" reg="Thelepus">T.</tp:taxon-name-part> <tp:taxon-name-part taxon-name-part-type="species" reg="marthae">marthae</tp:taxon-name-part></tp:taxon-name></italic>
              </td><td rowspan="1" colspan="1">
                <abbrev xmlns:xlink="http://www.w3.org/1999/xlink" xlink:title="drifting ice station Severniy Polus 22" id="ABBRID0ECGCI" xlink:type="simple">SP-22</abbrev>
              </td><td rowspan="1" colspan="1">79.108</td><td rowspan="1" colspan="2">
                <named-content xmlns:xlink="http://www.w3.org/1999/xlink" content-type="dwc:verbatimCoordinates" xlink:type="simple"><named-content content-type="geo-json" specific-use="{&#34;type&#34;:&#34;Point&#34;,&#34;coordinates&#34;:[-170.500000,75.216667]}" id="NCID0EQGCI" xlink:type="simple">75°13'N, 170°30'W</named-content></named-content>
              </td><td rowspan="1" colspan="1">370</td><td rowspan="1" colspan="1">-</td><td rowspan="1" colspan="1">-</td><td rowspan="1" colspan="1">4</td><td rowspan="1" colspan="1">3</td><td rowspan="1" colspan="1">1979</td><td rowspan="1" colspan="1">4</td><td rowspan="1" colspan="1">
                <abbrev xmlns:xlink="http://www.w3.org/1999/xlink" content-type="institution" xlink:title="Department of Hydrobiology Moscow Lomonosov State University, Russia" id="ABBRID0EOHCI" xlink:type="simple">KGB</abbrev>
              </td></tr><tr><td rowspan="1" colspan="1">
                <italic><tp:taxon-name><tp:taxon-name-part taxon-name-part-type="genus" reg="Thelepus">T.</tp:taxon-name-part> <tp:taxon-name-part taxon-name-part-type="species" reg="marthae">marthae</tp:taxon-name-part></tp:taxon-name></italic>
              </td><td rowspan="1" colspan="1">
                <abbrev xmlns:xlink="http://www.w3.org/1999/xlink" xlink:title="drifting ice station Severniy Polus 22" id="ABBRID0EHICI" xlink:type="simple">SP-22</abbrev>
              </td><td rowspan="1" colspan="1">79.112</td><td rowspan="1" colspan="2">
                <named-content xmlns:xlink="http://www.w3.org/1999/xlink" content-type="dwc:verbatimCoordinates" xlink:type="simple"><named-content content-type="geo-json" specific-use="{&#34;type&#34;:&#34;Point&#34;,&#34;coordinates&#34;:[-171.166667,75.233333]}" id="NCID0EVICI" xlink:type="simple">75°14'N, 171°10'W</named-content></named-content>
              </td><td rowspan="1" colspan="1">455</td><td rowspan="1" colspan="1">-</td><td rowspan="1" colspan="1">-</td><td rowspan="1" colspan="1">10</td><td rowspan="1" colspan="1">3</td><td rowspan="1" colspan="1">1979</td><td rowspan="1" colspan="1">42</td><td rowspan="1" colspan="1">
                <abbrev xmlns:xlink="http://www.w3.org/1999/xlink" content-type="institution" xlink:title="Department of Hydrobiology Moscow Lomonosov State University, Russia" id="ABBRID0ETJCI" xlink:type="simple">KGB</abbrev>
              </td></tr><tr><td rowspan="1" colspan="1">
                <italic><tp:taxon-name><tp:taxon-name-part taxon-name-part-type="genus" reg="Thelepus">T.</tp:taxon-name-part> <tp:taxon-name-part taxon-name-part-type="species" reg="marthae">marthae</tp:taxon-name-part></tp:taxon-name></italic>
              </td><td rowspan="1" colspan="1">
                <abbrev xmlns:xlink="http://www.w3.org/1999/xlink" xlink:title="drifting ice station Severniy Polus 22" id="ABBRID0EMKCI" xlink:type="simple">SP-22</abbrev>
              </td><td rowspan="1" colspan="1">79.115</td><td rowspan="1" colspan="2">
                <named-content xmlns:xlink="http://www.w3.org/1999/xlink" content-type="dwc:verbatimCoordinates" xlink:type="simple"><named-content content-type="geo-json" specific-use="{&#34;type&#34;:&#34;Point&#34;,&#34;coordinates&#34;:[-171.500000,75.033333]}" id="NCID0E1KCI" xlink:type="simple">75°02'N, 171°30'W</named-content></named-content>
              </td><td rowspan="1" colspan="1">382</td><td rowspan="1" colspan="1">-</td><td rowspan="1" colspan="1">-</td><td rowspan="1" colspan="1">16</td><td rowspan="1" colspan="1">3</td><td rowspan="1" colspan="1">1979</td><td rowspan="1" colspan="1">11</td><td rowspan="1" colspan="1">
                <abbrev xmlns:xlink="http://www.w3.org/1999/xlink" content-type="institution" xlink:title="Department of Hydrobiology Moscow Lomonosov State University, Russia" id="ABBRID0EYLCI" xlink:type="simple">KGB</abbrev>
              </td></tr><tr><td rowspan="1" colspan="1">
                <italic><tp:taxon-name><tp:taxon-name-part taxon-name-part-type="genus" reg="Thelepus">T.</tp:taxon-name-part> <tp:taxon-name-part taxon-name-part-type="species" reg="marthae">marthae</tp:taxon-name-part></tp:taxon-name></italic>
              </td><td rowspan="1" colspan="1">
                <abbrev xmlns:xlink="http://www.w3.org/1999/xlink" xlink:title="drifting ice station Severniy Polus 22" id="ABBRID0ERMCI" xlink:type="simple">SP-22</abbrev>
              </td><td rowspan="1" colspan="1">79.120</td><td rowspan="1" colspan="2">
                <named-content xmlns:xlink="http://www.w3.org/1999/xlink" content-type="dwc:verbatimCoordinates" xlink:type="simple"><named-content content-type="geo-json" specific-use="{&#34;type&#34;:&#34;Point&#34;,&#34;coordinates&#34;:[-171.616667,74.900000]}" id="NCID0E6MCI" xlink:type="simple">74°54'N, 171°37'W</named-content></named-content>
              </td><td rowspan="1" colspan="1">330</td><td rowspan="1" colspan="1">-</td><td rowspan="1" colspan="1">-</td><td rowspan="1" colspan="1">24</td><td rowspan="1" colspan="1">3</td><td rowspan="1" colspan="1">1979</td><td rowspan="1" colspan="1">8</td><td rowspan="1" colspan="1">
                <abbrev xmlns:xlink="http://www.w3.org/1999/xlink" content-type="institution" xlink:title="Department of Hydrobiology Moscow Lomonosov State University, Russia" id="ABBRID0E4NCI" xlink:type="simple">KGB</abbrev>
              </td></tr><tr><td rowspan="1" colspan="1">
                <italic><tp:taxon-name><tp:taxon-name-part taxon-name-part-type="genus" reg="Thelepus">T.</tp:taxon-name-part> <tp:taxon-name-part taxon-name-part-type="species" reg="marthae">marthae</tp:taxon-name-part></tp:taxon-name></italic>
              </td><td rowspan="1" colspan="1">
                <abbrev xmlns:xlink="http://www.w3.org/1999/xlink" xlink:title="drifting ice station Severniy Polus 22" id="ABBRID0EWOCI" xlink:type="simple">SP-22</abbrev>
              </td><td rowspan="1" colspan="1">79.122</td><td rowspan="1" colspan="2">
                <named-content xmlns:xlink="http://www.w3.org/1999/xlink" content-type="dwc:verbatimCoordinates" xlink:type="simple"><named-content content-type="geo-json" specific-use="{&#34;type&#34;:&#34;Point&#34;,&#34;coordinates&#34;:[-171.666667,74.916667]}" id="NCID0EEPCI" xlink:type="simple">74°55'N, 171°40'W</named-content></named-content>
              </td><td rowspan="1" colspan="1">345</td><td rowspan="1" colspan="1">-</td><td rowspan="1" colspan="1">-</td><td rowspan="1" colspan="1">26</td><td rowspan="1" colspan="1">3</td><td rowspan="1" colspan="1">1979</td><td rowspan="1" colspan="1">5</td><td rowspan="1" colspan="1">
                <abbrev xmlns:xlink="http://www.w3.org/1999/xlink" content-type="institution" xlink:title="Department of Hydrobiology Moscow Lomonosov State University, Russia" id="ABBRID0ECQCI" xlink:type="simple">KGB</abbrev>
              </td></tr><tr><td rowspan="1" colspan="1">
                <italic><tp:taxon-name><tp:taxon-name-part taxon-name-part-type="genus" reg="Thelepus">T.</tp:taxon-name-part> <tp:taxon-name-part taxon-name-part-type="species" reg="marthae">marthae</tp:taxon-name-part></tp:taxon-name></italic>
              </td><td rowspan="1" colspan="1">
                <abbrev xmlns:xlink="http://www.w3.org/1999/xlink" xlink:title="drifting ice station Severniy Polus 22" id="ABBRID0E2QCI" xlink:type="simple">SP-22</abbrev>
              </td><td rowspan="1" colspan="1">79.124</td><td rowspan="1" colspan="2">
                <named-content xmlns:xlink="http://www.w3.org/1999/xlink" content-type="dwc:verbatimCoordinates" xlink:type="simple"><named-content content-type="geo-json" specific-use="{&#34;type&#34;:&#34;Point&#34;,&#34;coordinates&#34;:[-171.916667,74.916667]}" id="NCID0EJRCI" xlink:type="simple">74°55'N, 171°55'W</named-content></named-content>
              </td><td rowspan="1" colspan="1">355</td><td rowspan="1" colspan="1">-</td><td rowspan="1" colspan="1">-</td><td rowspan="1" colspan="1">1</td><td rowspan="1" colspan="1">4</td><td rowspan="1" colspan="1">1979</td><td rowspan="1" colspan="1">2</td><td rowspan="1" colspan="1">
                <abbrev xmlns:xlink="http://www.w3.org/1999/xlink" content-type="institution" xlink:title="Department of Hydrobiology Moscow Lomonosov State University, Russia" id="ABBRID0EHSCI" xlink:type="simple">KGB</abbrev>
              </td></tr><tr><td rowspan="1" colspan="1">
                <italic><tp:taxon-name><tp:taxon-name-part taxon-name-part-type="genus" reg="Thelepus">T.</tp:taxon-name-part> <tp:taxon-name-part taxon-name-part-type="species" reg="marthae">marthae</tp:taxon-name-part></tp:taxon-name></italic>
              </td><td rowspan="1" colspan="1">
                <abbrev xmlns:xlink="http://www.w3.org/1999/xlink" xlink:title="drifting ice station Severniy Polus 22" id="ABBRID0EATCI" xlink:type="simple">SP-22</abbrev>
              </td><td rowspan="1" colspan="1">79.128</td><td rowspan="1" colspan="2">
                <named-content xmlns:xlink="http://www.w3.org/1999/xlink" content-type="dwc:verbatimCoordinates" xlink:type="simple"><named-content content-type="geo-json" specific-use="{&#34;type&#34;:&#34;Point&#34;,&#34;coordinates&#34;:[-172.250000,74.883333]}" id="NCID0EOTCI" xlink:type="simple">74°53'N, 172°15'W</named-content></named-content>
              </td><td rowspan="1" colspan="1">332</td><td rowspan="1" colspan="1">-</td><td rowspan="1" colspan="1">-</td><td rowspan="1" colspan="1">10</td><td rowspan="1" colspan="1">4</td><td rowspan="1" colspan="1">1979</td><td rowspan="1" colspan="1">2</td><td rowspan="1" colspan="1">
                <abbrev xmlns:xlink="http://www.w3.org/1999/xlink" content-type="institution" xlink:title="Department of Hydrobiology Moscow Lomonosov State University, Russia" id="ABBRID0EMUCI" xlink:type="simple">KGB</abbrev>
              </td></tr><tr><td rowspan="1" colspan="1">
                <italic><tp:taxon-name><tp:taxon-name-part taxon-name-part-type="genus" reg="Thelepus">T.</tp:taxon-name-part> <tp:taxon-name-part taxon-name-part-type="species" reg="marthae">marthae</tp:taxon-name-part></tp:taxon-name></italic>
              </td><td rowspan="1" colspan="1">Tunetz</td><td rowspan="1" colspan="1">105.6</td><td rowspan="1" colspan="2">
                <named-content xmlns:xlink="http://www.w3.org/1999/xlink" content-type="dwc:verbatimCoordinates" xlink:type="simple"><named-content content-type="geo-json" specific-use="{&#34;type&#34;:&#34;Point&#34;,&#34;coordinates&#34;:[10.000000,68.000000]}" id="NCID0EOVCI" xlink:type="simple">68°00'N, 10°00'E</named-content></named-content>
              </td><td rowspan="1" colspan="1">970</td><td rowspan="1" colspan="1">-0.96</td><td rowspan="1" colspan="1">34.9</td><td rowspan="1" colspan="1">15</td><td rowspan="1" colspan="1">6</td><td rowspan="1" colspan="1">1978</td><td rowspan="1" colspan="1">75</td><td rowspan="1" colspan="1">
                <abbrev xmlns:xlink="http://www.w3.org/1999/xlink" content-type="institution" xlink:title="Department of Hydrobiology Moscow Lomonosov State University, Russia" id="ABBRID0EMWCI" xlink:type="simple">KGB</abbrev>
              </td></tr><tr><td rowspan="1" colspan="1">
                <italic><tp:taxon-name><tp:taxon-name-part taxon-name-part-type="genus" reg="Thelepus">T.</tp:taxon-name-part> <tp:taxon-name-part taxon-name-part-type="species" reg="marthae">marthae</tp:taxon-name-part></tp:taxon-name></italic>
              </td><td rowspan="1" colspan="1">Tunetz</td><td rowspan="1" colspan="1">105.16</td><td rowspan="1" colspan="2">
                <named-content xmlns:xlink="http://www.w3.org/1999/xlink" content-type="dwc:verbatimCoordinates" xlink:type="simple"><named-content content-type="geo-json" specific-use="{&#34;type&#34;:&#34;Point&#34;,&#34;coordinates&#34;:[14.000000,72.833333]}" id="NCID0EOXCI" xlink:type="simple">72°50'N, 14°00'E</named-content></named-content>
              </td><td rowspan="1" colspan="1">960</td><td rowspan="1" colspan="1">-0.96</td><td rowspan="1" colspan="1">34.9</td><td rowspan="1" colspan="1">30</td><td rowspan="1" colspan="1">6</td><td rowspan="1" colspan="1">1978</td><td rowspan="1" colspan="1">1</td><td rowspan="1" colspan="1">
                <abbrev xmlns:xlink="http://www.w3.org/1999/xlink" content-type="institution" xlink:title="Department of Hydrobiology Moscow Lomonosov State University, Russia" id="ABBRID0EMYCI" xlink:type="simple">KGB</abbrev>
              </td></tr><tr><td rowspan="1" colspan="1">
                <italic><tp:taxon-name><tp:taxon-name-part taxon-name-part-type="genus" reg="Thelepus">T.</tp:taxon-name-part> <tp:taxon-name-part taxon-name-part-type="species" reg="marthae">marthae</tp:taxon-name-part></tp:taxon-name></italic>
              </td><td rowspan="1" colspan="1">Tunetz</td><td rowspan="1" colspan="1">105.21</td><td rowspan="1" colspan="2">
                <named-content xmlns:xlink="http://www.w3.org/1999/xlink" content-type="dwc:verbatimCoordinates" xlink:type="simple"><named-content content-type="geo-json" specific-use="{&#34;type&#34;:&#34;Point&#34;,&#34;coordinates&#34;:[15.916667,74.500000]}" id="NCID0EOZCI" xlink:type="simple">74°30'N, 15°55'E</named-content></named-content>
              </td><td rowspan="1" colspan="1">930</td><td rowspan="1" colspan="1">-0.3</td><td rowspan="1" colspan="1">34.9</td><td rowspan="1" colspan="1">6</td><td rowspan="1" colspan="1">7</td><td rowspan="1" colspan="1">1978</td><td rowspan="1" colspan="1">4</td><td rowspan="1" colspan="1">
                <abbrev xmlns:xlink="http://www.w3.org/1999/xlink" content-type="institution" xlink:title="Department of Hydrobiology Moscow Lomonosov State University, Russia" id="ABBRID0EM1CI" xlink:type="simple">KGB</abbrev>
              </td></tr><tr><td rowspan="1" colspan="1">
                <italic><tp:taxon-name><tp:taxon-name-part taxon-name-part-type="genus" reg="Thelepus">T.</tp:taxon-name-part> <tp:taxon-name-part taxon-name-part-type="species" reg="marthae">marthae</tp:taxon-name-part></tp:taxon-name></italic>
              </td><td rowspan="1" colspan="1">Vichegda</td><td rowspan="1" colspan="1">2.22</td><td rowspan="1" colspan="2">
                <named-content xmlns:xlink="http://www.w3.org/1999/xlink" content-type="dwc:verbatimCoordinates" xlink:type="simple"><named-content content-type="geo-json" specific-use="{&#34;type&#34;:&#34;Point&#34;,&#34;coordinates&#34;:[58.850000,72.783333]}" id="NCID0EO2CI" xlink:type="simple">72°47'N, 58°51'E</named-content></named-content>
              </td><td rowspan="1" colspan="1">380</td><td rowspan="1" colspan="1">-1.84</td><td rowspan="1" colspan="1">34.9</td><td rowspan="1" colspan="1">12</td><td rowspan="1" colspan="1">9</td><td rowspan="1" colspan="1">1975</td><td rowspan="1" colspan="1">12</td><td rowspan="1" colspan="1">
                <abbrev xmlns:xlink="http://www.w3.org/1999/xlink" content-type="institution" xlink:title="Department of Hydrobiology Moscow Lomonosov State University, Russia" id="ABBRID0EM3CI" xlink:type="simple">KGB</abbrev>
              </td></tr><tr><td rowspan="1" colspan="1">
                <italic><tp:taxon-name><tp:taxon-name-part taxon-name-part-type="genus" reg="Thelepus">T.</tp:taxon-name-part> <tp:taxon-name-part taxon-name-part-type="species" reg="marthae">marthae</tp:taxon-name-part></tp:taxon-name></italic>
              </td><td rowspan="1" colspan="1">Vichegda</td><td rowspan="1" colspan="1">2.30</td><td rowspan="1" colspan="2">
                <named-content xmlns:xlink="http://www.w3.org/1999/xlink" content-type="dwc:verbatimCoordinates" xlink:type="simple"><named-content content-type="geo-json" specific-use="{&#34;type&#34;:&#34;Point&#34;,&#34;coordinates&#34;:[57.000000,72.000000]}" id="NCID0EO4CI" xlink:type="simple">72°00'N, 57°00'E</named-content></named-content>
              </td><td rowspan="1" colspan="1">330</td><td rowspan="1" colspan="1">-1.8</td><td rowspan="1" colspan="1">34.8</td><td rowspan="1" colspan="1">16</td><td rowspan="1" colspan="1">9</td><td rowspan="1" colspan="1">1975</td><td rowspan="1" colspan="1">10</td><td rowspan="1" colspan="1">
                <abbrev xmlns:xlink="http://www.w3.org/1999/xlink" content-type="institution" xlink:title="Department of Hydrobiology Moscow Lomonosov State University, Russia" id="ABBRID0EM5CI" xlink:type="simple">KGB</abbrev>
              </td></tr><tr><td rowspan="1" colspan="1">
                <italic><tp:taxon-name><tp:taxon-name-part taxon-name-part-type="genus" reg="Thelepus">T.</tp:taxon-name-part> <tp:taxon-name-part taxon-name-part-type="species" reg="marthae">marthae</tp:taxon-name-part></tp:taxon-name></italic>
              </td><td rowspan="1" colspan="1">n/a</td><td rowspan="1" colspan="1">1/33266</td><td rowspan="1" colspan="2">
                <named-content xmlns:xlink="http://www.w3.org/1999/xlink" content-type="dwc:verbatimCoordinates" xlink:type="simple"><named-content content-type="geo-json" specific-use="{&#34;type&#34;:&#34;Point&#34;,&#34;coordinates&#34;:[78.166667,79.133333]}" id="NCID0EO6CI" xlink:type="simple">79°08'N, 78°10'E</named-content></named-content>
              </td><td rowspan="1" colspan="1">95</td><td rowspan="1" colspan="1">-</td><td rowspan="1" colspan="1">-</td><td rowspan="1" colspan="1">18</td><td rowspan="1" colspan="1">8</td><td rowspan="1" colspan="1">1930</td><td rowspan="1" colspan="1">7</td><td rowspan="1" colspan="1">ZIN</td></tr><tr><td rowspan="1" colspan="1">
                <italic><tp:taxon-name><tp:taxon-name-part taxon-name-part-type="genus" reg="Thelepus">T.</tp:taxon-name-part> <tp:taxon-name-part taxon-name-part-type="species" reg="parapari">parapari</tp:taxon-name-part></tp:taxon-name></italic>
              </td><td rowspan="1" colspan="1">n/a</td><td rowspan="1" colspan="1">16.01/5689</td><td rowspan="1" colspan="2">Roquetas de Mar Almería, Andalucía, Spain</td><td rowspan="1" colspan="1">2</td><td rowspan="1" colspan="1">-</td><td rowspan="1" colspan="1">-</td><td rowspan="1" colspan="1">-</td><td rowspan="1" colspan="1">3</td><td rowspan="1" colspan="1">1986</td><td rowspan="1" colspan="1">31</td><td rowspan="1" colspan="1">
                <named-content xmlns:xlink="http://www.w3.org/1999/xlink" content-type="dwc:institutional_code" xlink:type="simple">MNCN</named-content>
              </td></tr><tr><td rowspan="1" colspan="1">
                <italic><tp:taxon-name><tp:taxon-name-part taxon-name-part-type="genus" reg="Thelepus">T.</tp:taxon-name-part> <tp:taxon-name-part taxon-name-part-type="species" reg="parapari">parapari</tp:taxon-name-part></tp:taxon-name></italic>
              </td><td rowspan="1" colspan="1">n/a</td><td rowspan="1" colspan="1">16.01/5700</td><td rowspan="1" colspan="2"/><td rowspan="1" colspan="1">2</td><td rowspan="1" colspan="1">-</td><td rowspan="1" colspan="1">-</td><td rowspan="1" colspan="1">-</td><td rowspan="1" colspan="1">7</td><td rowspan="1" colspan="1">1986</td><td rowspan="1" colspan="1">37</td><td rowspan="1" colspan="1">
                <named-content xmlns:xlink="http://www.w3.org/1999/xlink" content-type="dwc:institutional_code" xlink:type="simple">MNCN</named-content>
              </td></tr><tr><td rowspan="1" colspan="1">
                <italic><tp:taxon-name><tp:taxon-name-part taxon-name-part-type="genus" reg="Thelepus">T.</tp:taxon-name-part> <tp:taxon-name-part taxon-name-part-type="species" reg="parapari">parapari</tp:taxon-name-part></tp:taxon-name></italic>
              </td><td rowspan="1" colspan="1">n/a</td><td rowspan="1" colspan="1">16.01/5704</td><td rowspan="1" colspan="2">Cala Uruguay, Almería, Andalucía, Spain</td><td rowspan="1" colspan="1">15</td><td rowspan="1" colspan="1">-</td><td rowspan="1" colspan="1">-</td><td rowspan="1" colspan="1">-</td><td rowspan="1" colspan="1">7</td><td rowspan="1" colspan="1">1986</td><td rowspan="1" colspan="1">25</td><td rowspan="1" colspan="1">
                <named-content xmlns:xlink="http://www.w3.org/1999/xlink" content-type="dwc:institutional_code" xlink:type="simple">MNCN</named-content>
              </td></tr><tr><td rowspan="1" colspan="1">
                <italic><tp:taxon-name><tp:taxon-name-part taxon-name-part-type="genus" reg="Thelepus">T.</tp:taxon-name-part> <tp:taxon-name-part taxon-name-part-type="species" reg="parapari">parapari</tp:taxon-name-part></tp:taxon-name></italic>
              </td><td rowspan="1" colspan="1">n/a</td><td rowspan="1" colspan="1">16.01/5706</td><td rowspan="1" colspan="2">Playa de los Genoveses, cabo de Gata, Almería, Andalucía, Spain</td><td rowspan="1" colspan="1">2</td><td rowspan="1" colspan="1">-</td><td rowspan="1" colspan="1">-</td><td rowspan="1" colspan="1">26</td><td rowspan="1" colspan="1">3</td><td rowspan="1" colspan="1">1986</td><td rowspan="1" colspan="1">57</td><td rowspan="1" colspan="1">
                <named-content xmlns:xlink="http://www.w3.org/1999/xlink" content-type="dwc:institutional_code" xlink:type="simple">MNCN</named-content>
              </td></tr><tr><td rowspan="1" colspan="1">
                <italic><tp:taxon-name><tp:taxon-name-part taxon-name-part-type="genus" reg="Thelepus">T.</tp:taxon-name-part> <tp:taxon-name-part taxon-name-part-type="species" reg="parapari">parapari</tp:taxon-name-part></tp:taxon-name></italic>
              </td><td rowspan="1" colspan="1">n/a</td><td rowspan="1" colspan="1">16.01/5709</td><td rowspan="1" colspan="2">Nerja, Málaga, Andalucía, Spain</td><td rowspan="1" colspan="1">-</td><td rowspan="1" colspan="1">-</td><td rowspan="1" colspan="1">-</td><td rowspan="1" colspan="1">19</td><td rowspan="1" colspan="1">1</td><td rowspan="1" colspan="1">1983</td><td rowspan="1" colspan="1">1</td><td rowspan="1" colspan="1">
                <named-content xmlns:xlink="http://www.w3.org/1999/xlink" content-type="dwc:institutional_code" xlink:type="simple">MNCN</named-content>
              </td></tr><tr><td rowspan="1" colspan="1">
                <italic><tp:taxon-name><tp:taxon-name-part taxon-name-part-type="genus" reg="Thelepus">T.</tp:taxon-name-part> <tp:taxon-name-part taxon-name-part-type="species" reg="parapari">parapari</tp:taxon-name-part></tp:taxon-name></italic>
              </td><td rowspan="1" colspan="1">n/a</td><td rowspan="1" colspan="1">16.01/5711</td><td rowspan="1" colspan="2"/><td rowspan="1" colspan="1">-</td><td rowspan="1" colspan="1">-</td><td rowspan="1" colspan="1">-</td><td rowspan="1" colspan="1">28</td><td rowspan="1" colspan="1">12</td><td rowspan="1" colspan="1">1982</td><td rowspan="1" colspan="1">1</td><td rowspan="1" colspan="1">
                <named-content xmlns:xlink="http://www.w3.org/1999/xlink" content-type="dwc:institutional_code" xlink:type="simple">MNCN</named-content>
              </td></tr><tr><td rowspan="1" colspan="1">
                <italic><tp:taxon-name><tp:taxon-name-part taxon-name-part-type="genus" reg="Thelepus">T.</tp:taxon-name-part> <tp:taxon-name-part taxon-name-part-type="species" reg="parapari">parapari</tp:taxon-name-part></tp:taxon-name></italic>
              </td><td rowspan="1" colspan="1">n/a</td><td rowspan="1" colspan="1">16.01/5712</td><td rowspan="1" colspan="2"/><td rowspan="1" colspan="1">-</td><td rowspan="1" colspan="1">-</td><td rowspan="1" colspan="1">-</td><td rowspan="1" colspan="1">29</td><td rowspan="1" colspan="1">12</td><td rowspan="1" colspan="1">1983</td><td rowspan="1" colspan="1">1</td><td rowspan="1" colspan="1">
                <named-content xmlns:xlink="http://www.w3.org/1999/xlink" content-type="dwc:institutional_code" xlink:type="simple">MNCN</named-content>
              </td></tr><tr><td rowspan="1" colspan="1">
                <italic><tp:taxon-name><tp:taxon-name-part taxon-name-part-type="genus" reg="Thelepus">T.</tp:taxon-name-part> <tp:taxon-name-part taxon-name-part-type="species" reg="parapari">parapari</tp:taxon-name-part></tp:taxon-name></italic>
              </td><td rowspan="1" colspan="1">n/a</td><td rowspan="1" colspan="1">16.01/5713</td><td rowspan="1" colspan="2"/><td rowspan="1" colspan="1">-</td><td rowspan="1" colspan="1">-</td><td rowspan="1" colspan="1">-</td><td rowspan="1" colspan="1">14</td><td rowspan="1" colspan="1">6</td><td rowspan="1" colspan="1">1983</td><td rowspan="1" colspan="1">1</td><td rowspan="1" colspan="1">
                <named-content xmlns:xlink="http://www.w3.org/1999/xlink" content-type="dwc:institutional_code" xlink:type="simple">MNCN</named-content>
              </td></tr><tr><td rowspan="1" colspan="1">
                <italic><tp:taxon-name><tp:taxon-name-part taxon-name-part-type="genus" reg="Thelepus">T.</tp:taxon-name-part> <tp:taxon-name-part taxon-name-part-type="species" reg="parapari">parapari</tp:taxon-name-part></tp:taxon-name></italic>
              </td><td rowspan="1" colspan="1">n/a</td><td rowspan="1" colspan="1">16.01/5714</td><td rowspan="1" colspan="2"/><td rowspan="1" colspan="1">-</td><td rowspan="1" colspan="1">-</td><td rowspan="1" colspan="1">-</td><td rowspan="1" colspan="1">27</td><td rowspan="1" colspan="1">10</td><td rowspan="1" colspan="1">1983</td><td rowspan="1" colspan="1">3</td><td rowspan="1" colspan="1">
                <named-content xmlns:xlink="http://www.w3.org/1999/xlink" content-type="dwc:institutional_code" xlink:type="simple">MNCN</named-content>
              </td></tr><tr><td rowspan="1" colspan="1">
                <italic><tp:taxon-name><tp:taxon-name-part taxon-name-part-type="genus" reg="Thelepus">T.</tp:taxon-name-part> <tp:taxon-name-part taxon-name-part-type="species" reg="parapari">parapari</tp:taxon-name-part></tp:taxon-name></italic>
              </td><td rowspan="1" colspan="1">n/a</td><td rowspan="1" colspan="1">16.01/5716</td><td rowspan="1" colspan="2">Los Escullos, Almería, Andalucía, Spain</td><td rowspan="1" colspan="1">-</td><td rowspan="1" colspan="1">-</td><td rowspan="1" colspan="1">-</td><td rowspan="1" colspan="1">-</td><td rowspan="1" colspan="1">10</td><td rowspan="1" colspan="1">1984</td><td rowspan="1" colspan="1">9</td><td rowspan="1" colspan="1">
                <named-content xmlns:xlink="http://www.w3.org/1999/xlink" content-type="dwc:institutional_code" xlink:type="simple">MNCN</named-content>
              </td></tr><tr><td rowspan="1" colspan="1">
                <italic><tp:taxon-name><tp:taxon-name-part taxon-name-part-type="genus" reg="Thelepus">T.</tp:taxon-name-part> <tp:taxon-name-part taxon-name-part-type="species" reg="parapari">parapari</tp:taxon-name-part></tp:taxon-name></italic>
              </td><td rowspan="1" colspan="1">n/a</td><td rowspan="1" colspan="1">16.01/5717</td><td rowspan="1" colspan="2"/><td rowspan="1" colspan="1">-</td><td rowspan="1" colspan="1">-</td><td rowspan="1" colspan="1">-</td><td rowspan="1" colspan="1">-</td><td rowspan="1" colspan="1">10</td><td rowspan="1" colspan="1">1983</td><td rowspan="1" colspan="1">11</td><td rowspan="1" colspan="1">
                <named-content xmlns:xlink="http://www.w3.org/1999/xlink" content-type="dwc:institutional_code" xlink:type="simple">MNCN</named-content>
              </td></tr><tr><td rowspan="1" colspan="1">
                <italic><tp:taxon-name><tp:taxon-name-part taxon-name-part-type="genus" reg="Thelepus">T.</tp:taxon-name-part> <tp:taxon-name-part taxon-name-part-type="species" reg="triserialis">triserialis</tp:taxon-name-part></tp:taxon-name></italic>
              </td><td rowspan="1" colspan="1">n/a</td><td rowspan="1" colspan="1">2508</td><td rowspan="1" colspan="2">
                <named-content xmlns:xlink="http://www.w3.org/1999/xlink" content-type="dwc:verbatimCoordinates" xlink:type="simple"><named-content content-type="geo-json" specific-use="{&#34;type&#34;:&#34;Point&#34;,&#34;coordinates&#34;:[0.191667,39.800000]}" id="NCID0EFUDI" xlink:type="simple">39°48'N, 0°11'30"E</named-content></named-content>
              </td><td rowspan="1" colspan="1">-</td><td rowspan="1" colspan="1">-</td><td rowspan="1" colspan="1">-</td><td rowspan="1" colspan="1">29</td><td rowspan="1" colspan="1">04</td><td rowspan="1" colspan="1">1996</td><td rowspan="1" colspan="1">1</td><td rowspan="1" colspan="1">
                <named-content xmlns:xlink="http://www.w3.org/1999/xlink" content-type="dwc:institutional_code" xlink:type="simple">MNCN</named-content>
              </td></tr></tbody></table></table-wrap><table-wrap id="T2" position="float" orientation="portrait"><label>Table 2.</label><caption><p>Synoptic character data for all known species of the genus <italic><tp:taxon-name><tp:taxon-name-part taxon-name-part-type="genus" reg="Thelepus">Thelepus</tp:taxon-name-part></tp:taxon-name></italic> with two branchiferous segments. Abbreviations: n.d. – absence of data.</p></caption><table id="TID0ELADI" rules="all"><tbody><tr><th rowspan="2" colspan="1">Species</th><th rowspan="2" colspan="1">eyes-pots</th><th rowspan="1" colspan="2">Filaments</th><th rowspan="1" colspan="2">number of</th><th rowspan="2" colspan="1">% body length with notopodia</th><th rowspan="2" colspan="1">loop</th><th rowspan="2" colspan="1">type locality</th><th rowspan="2" colspan="1">source</th></tr><tr><th rowspan="1" colspan="1">BS1</th><th rowspan="1" colspan="1">BS2</th><th rowspan="1" colspan="1">segments</th><th rowspan="1" colspan="1">pairs of notopodia</th></tr><tr><td rowspan="1" colspan="1">
                  <italic><tp:taxon-name><tp:taxon-name-part taxon-name-part-type="genus" reg="Thelepus">T.</tp:taxon-name-part> <tp:taxon-name-part taxon-name-part-type="species" reg="antarcticus">antarcticus</tp:taxon-name-part></tp:taxon-name></italic> Kinberg, 1866</td><td rowspan="1" colspan="1">yes</td><td rowspan="1" colspan="1">15</td><td rowspan="1" colspan="1">12</td><td rowspan="1" colspan="1">ca.100</td><td rowspan="1" colspan="1">ca.100</td><td rowspan="1" colspan="1">ca.100%</td><td rowspan="1" colspan="1">no</td><td rowspan="1" colspan="1">Antarctica</td><td rowspan="1" colspan="1">
                  <xref ref-type="bibr" rid="B2">Benham (1921)</xref>; present study</td></tr><tr><td rowspan="1" colspan="1">
                  <italic><tp:taxon-name><tp:taxon-name-part taxon-name-part-type="genus" reg="Thelepus">T.</tp:taxon-name-part> <tp:taxon-name-part taxon-name-part-type="species" reg="cincinnatus">cincinnatus</tp:taxon-name-part></tp:taxon-name></italic> (Fabricius, 1780)</td><td rowspan="1" colspan="1">yes</td><td rowspan="1" colspan="1">&lt;30</td><td rowspan="1" colspan="1">&lt;22</td><td rowspan="1" colspan="1">ca.100</td><td rowspan="1" colspan="1">70–106</td><td rowspan="1" colspan="1">ca.100%</td><td rowspan="1" colspan="1">no</td><td rowspan="1" colspan="1">West Greenland</td><td rowspan="1" colspan="1"><xref ref-type="bibr" rid="B28">Pettibone 1954</xref>; present study</td></tr><tr><td rowspan="1" colspan="1">
                  <italic><tp:taxon-name><tp:taxon-name-part taxon-name-part-type="genus" reg="Thelepus">T.</tp:taxon-name-part> <tp:taxon-name-part taxon-name-part-type="species" reg="crassibranchiatus">crassibranchiatus</tp:taxon-name-part></tp:taxon-name></italic> Treadwell, 1901</td><td rowspan="1" colspan="1">yes</td><td rowspan="1" colspan="1">4</td><td rowspan="1" colspan="1">2</td><td rowspan="1" colspan="1">n.d.</td><td rowspan="1" colspan="1">&gt;38</td><td rowspan="1" colspan="1">n.d.</td><td rowspan="1" colspan="1">n.d.</td><td rowspan="1" colspan="1">Puerto Rico</td><td rowspan="1" colspan="1">
                  <xref ref-type="bibr" rid="B33">Treadwell (1901)</xref>; <xref ref-type="bibr" rid="B23">Londoño-Mesa (2009)</xref></td></tr><tr><td rowspan="1" colspan="1">
                  <italic><tp:taxon-name><tp:taxon-name-part taxon-name-part-type="genus" reg="Thelepus">T.</tp:taxon-name-part> <tp:taxon-name-part taxon-name-part-type="species" reg="davehalli">davehalli</tp:taxon-name-part></tp:taxon-name></italic> sp. n.</td><td rowspan="1" colspan="1">no</td><td rowspan="1" colspan="1">&lt;20</td><td rowspan="1" colspan="1">&lt;10</td><td rowspan="1" colspan="1">ca. 100</td><td rowspan="1" colspan="1">30–40</td><td rowspan="1" colspan="1">1/2–2/3</td><td rowspan="1" colspan="1">no</td><td rowspan="1" colspan="1">N-E Atlantic shelf</td><td rowspan="1" colspan="1">present study</td></tr><tr><td rowspan="1" colspan="1">
                  <italic><tp:taxon-name><tp:taxon-name-part taxon-name-part-type="genus" reg="Thelepus">T.</tp:taxon-name-part> <tp:taxon-name-part taxon-name-part-type="species" reg="hamatus">hamatus</tp:taxon-name-part></tp:taxon-name></italic> Moore, 1905</td><td rowspan="1" colspan="1">yes</td><td rowspan="1" colspan="1">5</td><td rowspan="1" colspan="1">5</td><td rowspan="1" colspan="1">60</td><td rowspan="1" colspan="1">32</td><td rowspan="1" colspan="1">50%</td><td rowspan="1" colspan="1">?</td><td rowspan="1" colspan="1">Pacific Alaska</td><td rowspan="1" colspan="1">
                  <xref ref-type="bibr" rid="B14">Hilbig (2000)</xref>
                </td></tr><tr><td rowspan="1" colspan="1">
                  <italic><tp:taxon-name><tp:taxon-name-part taxon-name-part-type="genus" reg="Thelepus">T.</tp:taxon-name-part> <tp:taxon-name-part taxon-name-part-type="species" reg="marthae">marthae</tp:taxon-name-part></tp:taxon-name></italic> sp. n.</td><td rowspan="1" colspan="1">no</td><td rowspan="1" colspan="1">&lt;10</td><td rowspan="1" colspan="1">&lt;5</td><td rowspan="1" colspan="1">ca.100</td><td rowspan="1" colspan="1">&lt;65</td><td rowspan="1" colspan="1">90%</td><td rowspan="1" colspan="1">no</td><td rowspan="1" colspan="1">deep Arctic ocean</td><td rowspan="1" colspan="1">present study</td></tr><tr><td rowspan="1" colspan="1">
                  <italic><tp:taxon-name><tp:taxon-name-part taxon-name-part-type="genus" reg="Thelepus">T.</tp:taxon-name-part> <tp:taxon-name-part taxon-name-part-type="species" reg="nucleolata">nucleolata</tp:taxon-name-part></tp:taxon-name></italic> (Claparède, 1870)</td><td rowspan="1" colspan="1">yes</td><td rowspan="1" colspan="1">6</td><td rowspan="1" colspan="1">4</td><td rowspan="1" colspan="1">n.d.</td><td rowspan="1" colspan="1">n.d.</td><td rowspan="1" colspan="1">n.d.</td><td rowspan="1" colspan="1">yes</td><td rowspan="1" colspan="1">Gulf of Naples, Italy</td><td rowspan="1" colspan="1">
                  <xref ref-type="bibr" rid="B4">Claparède (1870)</xref>
                </td></tr><tr><td rowspan="1" colspan="1">
                  <italic><tp:taxon-name><tp:taxon-name-part taxon-name-part-type="genus" reg="Thelepus">T.</tp:taxon-name-part> <tp:taxon-name-part taxon-name-part-type="species" reg="pascua">pascua</tp:taxon-name-part></tp:taxon-name></italic> (Fauchald, 1977)</td><td rowspan="1" colspan="1">no</td><td rowspan="1" colspan="1">1</td><td rowspan="1" colspan="1">1</td><td rowspan="1" colspan="1">n.d.</td><td rowspan="1" colspan="1">&gt;=32</td><td rowspan="1" colspan="1">n.d.</td><td rowspan="1" colspan="1">no</td><td rowspan="1" colspan="1">Atlantic Panama</td><td rowspan="1" colspan="1">
                  <xref ref-type="bibr" rid="B7">Fauchald (1977)</xref>; <xref ref-type="bibr" rid="B23">Londoño-Mesa (2009)</xref></td></tr><tr><td rowspan="1" colspan="1">
                  <italic><tp:taxon-name><tp:taxon-name-part taxon-name-part-type="genus" reg="Thelepus">T.</tp:taxon-name-part> <tp:taxon-name-part taxon-name-part-type="species" reg="parapari">parapari</tp:taxon-name-part></tp:taxon-name></italic> sp. n.</td><td rowspan="1" colspan="1">yes</td><td rowspan="1" colspan="1">&lt;11</td><td rowspan="1" colspan="1">&lt;8</td><td rowspan="1" colspan="1">ca. 70</td><td rowspan="1" colspan="1">&lt;56</td><td rowspan="1" colspan="1">95%</td><td rowspan="1" colspan="1">no</td><td rowspan="1" colspan="1">Mediterranean</td><td rowspan="1" colspan="1">present study</td></tr></tbody></table></table-wrap></tp:treatment-sec><ref-list><ref id="B16"><mixed-citation xmlns:xlink="http://www.w3.org/1999/xlink" xlink:type="simple">
          <person-group><name name-style="western"><surname>Holthe</surname><given-names>T</given-names></name></person-group> (<year>1986</year>) <source><tp:taxon-name><tp:taxon-name-part taxon-name-part-type="genus">Polychaeta</tp:taxon-name-part></tp:taxon-name><tp:taxon-name><tp:taxon-name-part taxon-name-part-type="suborder">Terebellomorpha</tp:taxon-name-part></tp:taxon-name>.</source> <publisher-name>Marine Invertebrates of Scandinavia 7</publisher-name>, <publisher-loc>Norwegian University Press</publisher-loc>, <size units="page">194 pp</size>.</mixed-citation></ref><ref id="B8"><mixed-citation xmlns:xlink="http://www.w3.org/1999/xlink" xlink:type="simple">
          <person-group><name name-style="western"><surname>Fauvel</surname><given-names>P</given-names></name></person-group> (<year>1927</year>) <article-title>Polychètes sédentaires. Addenda aux Errantes. Archiannélides, Myzostomaires.</article-title> <source>Faune de France</source> <volume>16</volume>: <fpage>1</fpage>–<lpage>404</lpage>.</mixed-citation></ref><ref id="B28"><mixed-citation xmlns:xlink="http://www.w3.org/1999/xlink" xlink:type="simple">
          <person-group><name name-style="western"><surname>Pettibone</surname><given-names>MH</given-names></name></person-group> (<year>1954</year>) <article-title>Marine polychaete worms from Point Barrow, Alaska, with additional records from the North Atlantic and North Pacific.</article-title> <source>Proceedings of the United States National Museum</source> <volume>103</volume>(<issue>3324</issue>): <fpage>203</fpage>–<lpage>356</lpage>. <ext-link xlink:type="simple" ext-link-type="doi" xlink:href="10.5479/si.00963801.103-3324.203">https://doi.org/10.5479/si.00963801.103-3324.203</ext-link></mixed-citation></ref><ref id="B35"><mixed-citation xmlns:xlink="http://www.w3.org/1999/xlink" xlink:type="simple">
          <person-group><name name-style="western"><surname>Zatsepin</surname><given-names>VI</given-names></name></person-group> (<year>1948</year>) [Class <tp:taxon-name><tp:taxon-name-part taxon-name-part-type="genus">Polychaeta</tp:taxon-name-part></tp:taxon-name>]. In: Gayevskaja NS (Ed.) Identification keys for fauna and flora of the USSR northern seas Sovetskaya Nauka, 94–167. [in Russian]</mixed-citation></ref><ref id="B13"><mixed-citation xmlns:xlink="http://www.w3.org/1999/xlink" xlink:type="simple">
          <person-group><name name-style="western"><surname>Hartmann-Schröder</surname><given-names>G</given-names></name></person-group> (<year>1996</year>) <source><tp:taxon-name><tp:taxon-name-part taxon-name-part-type="phylum">Annelida</tp:taxon-name-part></tp:taxon-name>, Borstenwürmer, <tp:taxon-name><tp:taxon-name-part taxon-name-part-type="genus">Polychaeta</tp:taxon-name-part></tp:taxon-name>. 2nd revised ed. The fauna of Germany and adjacent seas with their characteristics and ecology. Vol. 58.</source> <publisher-name>Gustav Fischer</publisher-name>, <publisher-loc>Jena, Germany</publisher-loc>, <size units="page">648 pp</size>.</mixed-citation></ref><ref id="B20"><mixed-citation xmlns:xlink="http://www.w3.org/1999/xlink" xlink:type="simple">
          <person-group><name name-style="western"><surname>Jirkov</surname><given-names>IA</given-names></name></person-group> (<year>2001</year>) <source>[<tp:taxon-name><tp:taxon-name-part taxon-name-part-type="genus">Polychaeta</tp:taxon-name-part></tp:taxon-name> of the Arctic Ocean].</source> <publisher-name>Yanus-K</publisher-name>, <publisher-loc>Moskva</publisher-loc>, <size units="page">632 pp</size>. [in Russian]</mixed-citation></ref><ref id="B2"><mixed-citation xmlns:xlink="http://www.w3.org/1999/xlink" xlink:type="simple">
          <person-group><name name-style="western"><surname>Benham</surname><given-names>WB</given-names></name></person-group> (<year>1921</year>) <source><italic><tp:taxon-name><tp:taxon-name-part taxon-name-part-type="genus">Polychaeta</tp:taxon-name-part></tp:taxon-name></italic>. Australian Antarctic Expedition 1911–1914, Scientific Reports, Series C - Zoology and Botany 6(3).</source> <publisher-name>William Applegate Gullick</publisher-name>, <publisher-loc>government Printer, Sydney</publisher-loc>, <size units="page">128 pp</size>.</mixed-citation></ref><ref id="B33"><mixed-citation xmlns:xlink="http://www.w3.org/1999/xlink" xlink:type="simple">
          <person-group><name name-style="western"><surname>Treadwell</surname><given-names>AL</given-names></name></person-group> (<year>1901</year>) <article-title>The Polychaetous annelids of Porto Rico.</article-title> <source>Bulletin of the United States Fish Commission</source> <volume>20</volume>(<issue>2</issue>): <fpage>181</fpage>–<lpage>210</lpage>.</mixed-citation></ref><ref id="B23"><mixed-citation xmlns:xlink="http://www.w3.org/1999/xlink" xlink:type="simple">
          <person-group><name name-style="western"><surname>Londoño-Mesa</surname><given-names>MH</given-names></name></person-group> (<year>2009</year>) <article-title><tp:taxon-name><tp:taxon-name-part taxon-name-part-type="family">Terebellidae</tp:taxon-name-part></tp:taxon-name> (<tp:taxon-name><tp:taxon-name-part taxon-name-part-type="genus">Polychaeta</tp:taxon-name-part></tp:taxon-name>: <tp:taxon-name><tp:taxon-name-part taxon-name-part-type="order">Terebellida</tp:taxon-name-part></tp:taxon-name>) from the Grand Caribbean region.</article-title> <source>Zootaxa</source> <volume>2320</volume>: <fpage>1</fpage>–<lpage>93</lpage>.</mixed-citation></ref><ref id="B14"><mixed-citation xmlns:xlink="http://www.w3.org/1999/xlink" xlink:type="simple">
          <person-group><name name-style="western"><surname>Hilbig</surname><given-names>B</given-names></name></person-group> (<year>2000</year>) <article-title>Family <tp:taxon-name><tp:taxon-name-part taxon-name-part-type="family">Terebellidae</tp:taxon-name-part></tp:taxon-name> Malmgren, 1867.</article-title> In: <person-group><name name-style="western"><surname>Blake</surname><given-names>JA</given-names></name></person-group>. <issue-title>, Hilbig B, Scott PV (Eds) Taxonomic Atlas of the Benthic Fauna of the Santa Maria Basin and Western Santa Barbara Channel. 7 - The Annelida Part 4. Polychaeta: Flabelligeridae to Sternaspidae.</issue-title> <source>Santa Barbara Museum of Natural History</source> <volume>30</volume>: <fpage>231</fpage>–<lpage>293</lpage>.</mixed-citation></ref><ref id="B4"><mixed-citation xmlns:xlink="http://www.w3.org/1999/xlink" xlink:type="simple">
          <person-group><name name-style="western"><surname>Claparède</surname><given-names>E</given-names></name></person-group> (<year>1870</year>) <source>Les Annélides Chétopodes du Golfe De Naples. Genève et Bale H.</source> <publisher-name>Georg</publisher-name>, <publisher-loc>Libraire, 10, Corraterie, Pt. 2</publisher-loc>, <size units="page">225 pp</size>.</mixed-citation></ref><ref id="B7"><mixed-citation xmlns:xlink="http://www.w3.org/1999/xlink" xlink:type="simple">
          <person-group><name name-style="western"><surname>Fauchald</surname><given-names>K</given-names></name></person-group> (<year>1977</year>) <article-title>Polychaetes from intertidal areas in Panama, with a review of previous shallow-water records.</article-title> <source>Smithsonian Contributions to Zoology</source> <volume>221</volume>: <fpage>1</fpage>–<lpage>81</lpage>. <ext-link xlink:type="simple" ext-link-type="doi" xlink:href="10.5479/si.00810282.221">https://doi.org/10.5479/si.00810282.221</ext-link></mixed-citation></ref><ref id="B1"><mixed-citation xmlns:xlink="http://www.w3.org/1999/xlink" xlink:type="simple">
          <person-group><name name-style="western"><surname>Bellan</surname><given-names>G</given-names></name></person-group> (<year>2008</year>) <article-title><italic><tp:taxon-name><tp:taxon-name-part taxon-name-part-type="genus">Thelepus</tp:taxon-name-part> <tp:taxon-name-part taxon-name-part-type="species">cincinnatus</tp:taxon-name-part></tp:taxon-name></italic></article-title>. In: <person-group><name name-style="western"><surname>Read</surname><given-names>G</given-names></name><name name-style="western"><surname>Fauchald</surname><given-names>K</given-names></name></person-group> (<role>Eds</role>) (<year>2017</year>) <source>World <tp:taxon-name><tp:taxon-name-part taxon-name-part-type="genus">Polychaeta</tp:taxon-name-part></tp:taxon-name> database. Accessed through: World Register of Marine Species at</source> <ext-link xlink:type="simple" ext-link-type="uri" xlink:href="http://www.marinespecies.org/aphia.php?p=taxdetails%26id=131543">http://www.marinespecies.org/aphia.php?p=taxdetails&amp;id=131543</ext-link> [Accessed on 2018-02-08]</mixed-citation></ref><ref id="B10"><mixed-citation xmlns:xlink="http://www.w3.org/1999/xlink" xlink:type="simple">
          <person-group><name name-style="western"><surname>Hartman</surname><given-names>O</given-names></name></person-group> (<year>1959</year>) <article-title>Catalogue of the Polychaetous Annelids of the World. Parts 1 and 2.</article-title> <source>Allan Hancock Foundation Occasional Paper</source> <volume>23</volume>: <fpage>1</fpage>–<lpage>628</lpage>.</mixed-citation></ref><ref id="B32"><mixed-citation xmlns:xlink="http://www.w3.org/1999/xlink" xlink:type="simple">
          <person-group><name name-style="western"><surname>Solís-Weiss</surname><given-names>V</given-names></name><name name-style="western"><surname>Bertrand</surname><given-names>Y</given-names></name><name name-style="western"><surname>Helléouet</surname><given-names>M-N</given-names></name><name name-style="western"><surname>Pleijel</surname><given-names>F</given-names></name></person-group> (<year>2004</year>) <article-title>Types of polychaetous annelids at the Muséum national d’Histoire naturelle, Paris.</article-title> <source>Zoosystema</source> <volume>26</volume>(<issue>3</issue>): <fpage>377</fpage>–<lpage>384</lpage>.</mixed-citation></ref><ref id="B21"><mixed-citation xmlns:xlink="http://www.w3.org/1999/xlink" xlink:type="simple">
          <person-group><name name-style="western"><surname>Jirkov</surname><given-names>IA</given-names></name><name name-style="western"><surname>Leontovich</surname><given-names>MK</given-names></name></person-group> (<year>2013</year>) <article-title>Identification keys for <tp:taxon-name><tp:taxon-name-part taxon-name-part-type="suborder">Terebellomorpha</tp:taxon-name-part></tp:taxon-name> (<tp:taxon-name><tp:taxon-name-part taxon-name-part-type="genus">Polychaeta</tp:taxon-name-part></tp:taxon-name>) of the Eastern Atlantic and the North Polar Basin.</article-title> <source>Invertebrate Zoology</source> <volume>10</volume>(<issue>2</issue>): <fpage>217</fpage>–<lpage>243</lpage>.</mixed-citation></ref></ref-list></tp:taxon-treatment>
