# Supplementary material for: Three new species of Thelepus Leuckart, 1849 from Europe and a re-description of T. cincinnatus (Fabricius, 1780) (Annelida, Terebellidae)
Source: Zookeys. 2018 May 17;(759):29–56. doi: 10.3897/zookeys.759.22981 (PMC6055549; doi:10.3897/zookeys.759.22981)
Supplement: XML Treatment for Thelepus marthae [file zookeys.759.22981-treatment4.xml]

<!DOCTYPE tp:taxon-treatment
  PUBLIC "-//TaxonX//DTD Taxonomic Treatment Publishing DTD v0 20100105//EN" "tax-treatment-NSO.dtd">
<tp:taxon-treatment xmlns:tp="http://www.plazi.org/taxpub"><tp:treatment-meta><kwd-group><label>Taxon classification</label><kwd><named-content xmlns:xlink="http://www.w3.org/1999/xlink" content-type="kingdom">Animalia</named-content></kwd><kwd><named-content xmlns:xlink="http://www.w3.org/1999/xlink" content-type="order">Terebellida</named-content></kwd><kwd><named-content xmlns:xlink="http://www.w3.org/1999/xlink" content-type="family">Terebellidae</named-content></kwd></kwd-group><mixed-citation publication-type="journal"><person-group><name><surname>Jirkov</surname><given-names>Igor</given-names></name></person-group><article-title>Three new species of <italic><tp:taxon-name><tp:taxon-name-part taxon-name-part-type="genus" reg="Thelepus">Thelepus</tp:taxon-name-part></tp:taxon-name></italic> Leuckart, 1849 from Europe and a re-description of <italic><tp:taxon-name><tp:taxon-name-part taxon-name-part-type="genus" reg="Thelepus">T.</tp:taxon-name-part> <tp:taxon-name-part taxon-name-part-type="species" reg="cincinnatus">cincinnatus</tp:taxon-name-part></tp:taxon-name></italic> (Fabricius, 1780) (<tp:taxon-name><tp:taxon-name-part taxon-name-part-type="phylum">Annelida</tp:taxon-name-part></tp:taxon-name>, <tp:taxon-name><tp:taxon-name-part taxon-name-part-type="family">Terebellidae</tp:taxon-name-part></tp:taxon-name>)</article-title><source>Zookeys</source><day>17</day><month>5</month><year>2018</year><volume>2018</volume><issue>759</issue><fpage>29</fpage><lpage>56</lpage><pub-id pub-id-type="doi">10.3897/zookeys.759.22981</pub-id></mixed-citation></tp:treatment-meta><tp:nomenclature><tp:taxon-name>
              <tp:taxon-name-part taxon-name-part-type="genus" reg="Thelepus">Thelepus</tp:taxon-name-part>
              <tp:taxon-name-part taxon-name-part-type="species" reg="marthae">marthae</tp:taxon-name-part>
              <object-id xmlns:xlink="http://www.w3.org/1999/xlink" content-type="zoobank" xlink:type="simple">http://zoobank.org/10A8FCD4-3C8D-4B71-B5C6-341403C7F10E</object-id>
            </tp:taxon-name><tp:taxon-status xmlns:xlink="http://www.w3.org/1999/xlink" xlink:type="simple">sp. n.</tp:taxon-status><xref ref-type="fig" rid="F6">Figs 6</xref><xref ref-type="fig" rid="F7">, 7</xref><xref ref-type="fig" rid="F11">, 11C</xref><tp:nomenclature-citation-list><tp:nomenclature-citation><tp:taxon-name>
                  <tp:taxon-name-part taxon-name-part-type="genus" reg="Thelepus">Thelepus</tp:taxon-name-part> <tp:taxon-name-part taxon-name-part-type="species" reg="cincinnatus">cincinnatus</tp:taxon-name-part></tp:taxon-name><comment>: <xref ref-type="bibr" rid="B35">Zatsepin 1948</xref>: 154, table XXXVIII, 7 (partim); <xref ref-type="bibr" rid="B20">Jirkov 2001</xref>: 526–527 (partim) – non <xref ref-type="bibr" rid="B6">Fabricius 1780</xref>.</comment></tp:nomenclature-citation></tp:nomenclature-citation-list></tp:nomenclature><tp:treatment-sec sec-type="material" id="SECID0EW3BK"><title>Material</title><p>(Table <xref ref-type="table" rid="T1">1</xref>): 921 specimens from 38 stations collected from depths between 95–1,510 m, bottom temperature -1.84–2.8 °C. Holotype: R/V Tunetz cruise 105 station 6. Material is deposited at the <abbrev xmlns:xlink="http://www.w3.org/1999/xlink" content-type="institution" xlink:title="Department of Hydrobiology Moscow Lomonosov State University, Russia" id="ABBRID0EA4BK" xlink:type="simple">KGB</abbrev>, fifteen paratypes from Alaid st. 6 are deposited at <named-content xmlns:xlink="http://www.w3.org/1999/xlink" content-type="dwc:institutional_code" xlink:type="simple">MNCN</named-content> 16.01/17773, seven paratypes are deposited at ZIN 1/33266.</p></tp:treatment-sec><tp:treatment-sec sec-type="description" id="SECID0EK4BK"><title>Description</title><p>(based on holotype and paratypes). Holotype with 81 segments, 55 segments with notopodia, 55 mm length. Paratypes up to 80 mm in length, 6–7 mm in width, 100 segments, last segments still in formation and clustered, not fully developed, with poorly-developed neuropodia, so not possible to count total number of segments.</p><p>Several tens of buccal tentacles, their length in fixed specimens equal to half of body length. Eyespots absent (Fig. <xref ref-type="fig" rid="F6">6A–C</xref>). BS1 with up to ten filaments (seven in holotype); BS2 with up to five (four in holotype) (Fig. <xref ref-type="fig" rid="F6">6F, H</xref>). Number of filaments increases with worm size; smallest worms, width &lt;1 mm, with either no branchiae or with 1–2 filaments on BS1 and none on BS2. However, maximum number of filaments constant in different samples (containing sufficient worms) despite a range of maximum worm sizes across the samples. For example, largest worms from sample <abbrev xmlns:xlink="http://www.w3.org/1999/xlink" xlink:title="drifting ice station Severniy Polus 22" id="ABBRID0EZ4BK" xlink:type="simple">SP-22</abbrev> st. 60 are at least three times larger than those from sample Alaid st. 3, but maximum number of filaments observed is same. Branchial filaments of BS1 extend laterally from level of notopodia of C1, to a maximum level with upper margin of uncinal row of U1. Filaments attached in a single row on an elevated stump. A wide medial gap separates left and right groups of filaments. Lateral lobes absent. Barely visible nephridial papillae on S4–S7 above neuropodia (Fig. <xref ref-type="fig" rid="F6">6A, B</xref> arrowed), in most specimens, few papillae visible, usually none. Ventrum glandular, with “wrinkling” (Fig. <xref ref-type="fig" rid="F4">4B</xref>) increasing with worm size (Fig. <xref ref-type="fig" rid="F6">6G</xref>).</p><fig id="F6" position="float" orientation="portrait"><label>Figure 6.</label><caption><p>
                  <italic><tp:taxon-name><tp:taxon-name-part taxon-name-part-type="genus" reg="Thelepus">Thelepus</tp:taxon-name-part> <tp:taxon-name-part taxon-name-part-type="species" reg="marthae">marthae</tp:taxon-name-part></tp:taxon-name></italic> sp. n. external morphology. <bold>A–C</bold> lateral view of anterior end (arrowed nephridial papillae) <bold>D</bold> detail of anterior end, showing pigmented eyespots <bold>E</bold> lateral view of posterior end (arrowed last segment with notochaetae) <bold>F, H</bold> dorsal view of anterior end <bold>G</bold> ventral view of anterior end. <bold>A</bold> <abbrev xmlns:xlink="http://www.w3.org/1999/xlink" xlink:title="drifting ice station Severniy Polus 22" id="ABBRID0EG6BK" xlink:type="simple">SP-22</abbrev> st.60 <bold>B, F, G</bold> holotype <bold>C, H</bold> Alaid 30.3 <bold>D, E</bold> <abbrev xmlns:xlink="http://www.w3.org/1999/xlink" xlink:title="drifting ice station Severniy Polus 22" id="ABBRID0EQ6BK" xlink:type="simple">SP-22</abbrev> st. 72. Scale bars: 1 mm. All worms but <bold>D</bold> stained with methylene blue.</p></caption><graphic xmlns:xlink="http://www.w3.org/1999/xlink" xlink:href="zookeys-759-029-g006.jpg" id="oo_203736.jpg" position="float" orientation="portrait" xlink:type="simple"/></fig><p>Notopodia from S3, anterior notopodia almost cylindrical. Notopodia on C1, often C2, and sometimes C3 two to three times smaller than most developed notopodia (app. C10), sometimes one notopodium on C1 absent (Sevastopol 1358). Most developed notopodia transversally flattened, then reduced in size and become cylindrical again. In the most posterior segments notopodia very small; notochaetae present but several times shorter than most developed ones with no more than 10 per ramus; neuropodia also reduced to small pinnuli with few uncini. Notochaetae absent in 20–40 developing segments near pygidium (Fig. <xref ref-type="fig" rid="F6">6E</xref>); exact number difficult to determine as both annulation and neuropodia poorly developed. Some specimens also without notopodia on the 10–20 preceding reasonably well-developed segments. Number of segments with notopodia around 60 (in few complete worms available for this species), with several posterior segments lacking notopodia. However, segments without notopodia form only ca. 10% of the total worm length. Notochaetae of anterior segments two to three times longer than notochaetae of posterior segments. Notochaetae in two transverse rows: anterior row with short chaetae, distal half (winged part) becomes stained with methylene blue, posterior row with long chaetae. Notochaetae with narrow brims (Fig. <xref ref-type="fig" rid="F11">11C</xref>).</p><p>Neuropodia from C3; tori increasing in size to U10, then becoming progressively slightly shorter. Uncini in single row. Uncini of U1 with well-developed prow and crest with one tooth in profile (Fig. <xref ref-type="fig" rid="F7">7A, C–E</xref>), posterior uncini (U20 from pygidium) very similar (Fig. <xref ref-type="fig" rid="F7">7B</xref>).</p><fig id="F7" position="float" orientation="portrait"><label>Figure 7.</label><caption><p>
                  <italic><tp:taxon-name><tp:taxon-name-part taxon-name-part-type="genus" reg="Thelepus">Thelepus</tp:taxon-name-part> <tp:taxon-name-part taxon-name-part-type="species" reg="marthae">marthae</tp:taxon-name-part></tp:taxon-name></italic> sp. n. uncini. <bold>A, B</bold> – Tunetz 105.6 <bold>C, D</bold> Alaid 30.3 <bold>E</bold> <abbrev xmlns:xlink="http://www.w3.org/1999/xlink" xlink:title="drifting ice station Severniy Polus 22" id="ABBRID0EDBCK" xlink:type="simple">SP-22</abbrev> 60. <bold>A, C–E</bold> uncini of U1 <bold>B</bold> uncini of U20 from the pygidium. Each block from one specimen. Scale bars: 20 μm.</p></caption><graphic xmlns:xlink="http://www.w3.org/1999/xlink" xlink:href="zookeys-759-029-g007.jpg" id="oo_203737.jpg" position="float" orientation="portrait" xlink:type="simple"/></fig><p>Pygidium with crenulated margin without cirri or papillae (Fig. <xref ref-type="fig" rid="F6">6E</xref>).</p></tp:treatment-sec><tp:treatment-sec sec-type="Differential diagnosis" id="SECID0ETBCK"><title>Differential diagnosis.</title><p>Only one previously known species, <italic><tp:taxon-name><tp:taxon-name-part taxon-name-part-type="genus" reg="Thelepus">T.</tp:taxon-name-part> <tp:taxon-name-part taxon-name-part-type="species" reg="pascua">pascua</tp:taxon-name-part></tp:taxon-name></italic> (Fauchald, 1977) from the Caribbean coast of Panama, has two pairs of branchiae and no eyespots. It differs from <italic><tp:taxon-name><tp:taxon-name-part taxon-name-part-type="genus" reg="Thelepus">T.</tp:taxon-name-part> <tp:taxon-name-part taxon-name-part-type="species" reg="marthae">marthae</tp:taxon-name-part></tp:taxon-name></italic> in the lower number of branchial filaments: single filament in BS1 and BS2 in <italic><tp:taxon-name><tp:taxon-name-part taxon-name-part-type="genus" reg="Thelepus">T.</tp:taxon-name-part> <tp:taxon-name-part taxon-name-part-type="species" reg="pascua">pascua</tp:taxon-name-part></tp:taxon-name></italic>; up to 20 filaments in BS1 and up to 10 filaments in <italic><tp:taxon-name><tp:taxon-name-part taxon-name-part-type="genus" reg="Thelepus">T.</tp:taxon-name-part> <tp:taxon-name-part taxon-name-part-type="species" reg="marthae">marthae</tp:taxon-name-part></tp:taxon-name></italic>. <italic><tp:taxon-name><tp:taxon-name-part taxon-name-part-type="genus" reg="Thelepus">Thelepus</tp:taxon-name-part> <tp:taxon-name-part taxon-name-part-type="species" reg="marthae">marthae</tp:taxon-name-part></tp:taxon-name></italic> differs from <italic><tp:taxon-name><tp:taxon-name-part taxon-name-part-type="genus" reg="Thelepus">T.</tp:taxon-name-part> <tp:taxon-name-part taxon-name-part-type="species" reg="davehalli">davehalli</tp:taxon-name-part></tp:taxon-name></italic> (described above) in the typically observed absence of fully developed segments without notopodia; if present, they form no more than 10% of the body length. <italic><tp:taxon-name><tp:taxon-name-part taxon-name-part-type="genus" reg="Thelepus">Thelepus</tp:taxon-name-part> <tp:taxon-name-part taxon-name-part-type="species" reg="marthae">marthae</tp:taxon-name-part></tp:taxon-name></italic> differs from <italic><tp:taxon-name><tp:taxon-name-part taxon-name-part-type="genus" reg="Thelepus">T.</tp:taxon-name-part> <tp:taxon-name-part taxon-name-part-type="species" reg="crassibranchiatus">crassibranchiatus</tp:taxon-name-part></tp:taxon-name></italic> Treadwell, 1901, <italic><tp:taxon-name><tp:taxon-name-part taxon-name-part-type="genus" reg="Thelepus">T.</tp:taxon-name-part> <tp:taxon-name-part taxon-name-part-type="species" reg="hamatus">hamatus</tp:taxon-name-part></tp:taxon-name></italic> Moore, 1905 and <italic><tp:taxon-name><tp:taxon-name-part taxon-name-part-type="genus" reg="Thelepus">T.</tp:taxon-name-part> <tp:taxon-name-part taxon-name-part-type="species" reg="pascua">pascua</tp:taxon-name-part></tp:taxon-name></italic> (Fauchald, 1977) (which have eyespots) in the higher number of branchial filaments and segments with notopodia. <italic><tp:taxon-name><tp:taxon-name-part taxon-name-part-type="genus" reg="Thelepus">Thelepus</tp:taxon-name-part> <tp:taxon-name-part taxon-name-part-type="species" reg="marthae">marthae</tp:taxon-name-part></tp:taxon-name></italic> differs from <italic><tp:taxon-name><tp:taxon-name-part taxon-name-part-type="genus" reg="Thelepus">T.</tp:taxon-name-part> <tp:taxon-name-part taxon-name-part-type="species" reg="cincinnatus">cincinnatus</tp:taxon-name-part></tp:taxon-name></italic> and <italic><tp:taxon-name><tp:taxon-name-part taxon-name-part-type="genus" reg="Thelepus">T.</tp:taxon-name-part> <tp:taxon-name-part taxon-name-part-type="species" reg="antarcticus">antarcticus</tp:taxon-name-part></tp:taxon-name></italic> in the lower number of branchial filaments and segments with notopodia. <italic><tp:taxon-name><tp:taxon-name-part taxon-name-part-type="genus" reg="Thelepus">Thelepus</tp:taxon-name-part> <tp:taxon-name-part taxon-name-part-type="species" reg="marthae">marthae</tp:taxon-name-part></tp:taxon-name></italic> differs from <italic><tp:taxon-name><tp:taxon-name-part taxon-name-part-type="genus" reg="Thelepus">T.</tp:taxon-name-part> <tp:taxon-name-part taxon-name-part-type="species" reg="parapari">parapari</tp:taxon-name-part></tp:taxon-name></italic> in the shape of its uncini.</p></tp:treatment-sec><tp:treatment-sec sec-type="remarks" id="SECID0E5GCK"><title>Remark.</title><p>One specimen (<abbrev xmlns:xlink="http://www.w3.org/1999/xlink" xlink:title="drifting ice station Severniy Polus 22" id="ABBRID0EEHCK" xlink:type="simple">SP-22</abbrev> st. 72) has numerous spots (Fig. <xref ref-type="fig" rid="F6">6D</xref>); together forming a transverse row, as with typical eyespots but, in this case, each individual spot is longitudinal instead of rounded as in <italic><tp:taxon-name><tp:taxon-name-part taxon-name-part-type="genus" reg="Thelepus">T.</tp:taxon-name-part> <tp:taxon-name-part taxon-name-part-type="species" reg="cincinnatus">cincinnatus</tp:taxon-name-part></tp:taxon-name></italic> (Fig. <xref ref-type="fig" rid="F2">2B</xref>) and other <tp:taxon-name><tp:taxon-name-part taxon-name-part-type="family">Terebellidae</tp:taxon-name-part></tp:taxon-name>. These spots are in the same place as eyespots, but their very unusual shape makes their interpretation as eyespots doubtful; other interpretations are possible.</p></tp:treatment-sec><tp:treatment-sec sec-type="etymology" id="SECID0EAICK"><title>Etymology.</title><p>Species is named after my friend Dr. Martha K. Leontovich (Fig. <xref ref-type="fig" rid="F8">8</xref>); she has described several new terebellid species.</p><fig id="F8" position="float" orientation="portrait"><label>Figure 8.</label><caption><p>Dr. Martha K. Leontovich. The photograph was taken by the author.</p></caption><graphic xmlns:xlink="http://www.w3.org/1999/xlink" xlink:href="zookeys-759-029-g008.jpg" id="oo_203738.jpg" position="float" orientation="portrait" xlink:type="simple"/></fig></tp:treatment-sec><tp:treatment-sec><!--Section generated to contain objects referenced in tp:taxon-treatment.--><fig id="F11" position="float" orientation="portrait"><label>Figure 11.</label><caption><p>Notochaetae of <italic><tp:taxon-name><tp:taxon-name-part taxon-name-part-type="genus" reg="Thelepus">Thelepus</tp:taxon-name-part></tp:taxon-name></italic>. <bold>A</bold> <italic><tp:taxon-name><tp:taxon-name-part taxon-name-part-type="genus" reg="Thelepus">T.</tp:taxon-name-part> <tp:taxon-name-part taxon-name-part-type="species" reg="davehalli">davehalli</tp:taxon-name-part></tp:taxon-name></italic> <bold>B</bold> <italic><tp:taxon-name><tp:taxon-name-part taxon-name-part-type="genus" reg="Thelepus">T.</tp:taxon-name-part> <tp:taxon-name-part taxon-name-part-type="species" reg="cincinnatus">cincinnatus</tp:taxon-name-part></tp:taxon-name></italic> <bold>C</bold> <italic><tp:taxon-name><tp:taxon-name-part taxon-name-part-type="genus" reg="Thelepus">T.</tp:taxon-name-part> <tp:taxon-name-part taxon-name-part-type="species" reg="marthae">marthae</tp:taxon-name-part></tp:taxon-name></italic> <bold>D</bold> <italic><tp:taxon-name><tp:taxon-name-part taxon-name-part-type="genus" reg="Thelepus">T.</tp:taxon-name-part> <tp:taxon-name-part taxon-name-part-type="species" reg="parapari">parapari</tp:taxon-name-part></tp:taxon-name></italic>. Scale bars: 0.25 mm. <bold>A</bold> Sevastopol 15.2587 C7 <bold>B</bold> Alaid 30.6 C4 <bold>C</bold> Tunetz 105.6 C9 <bold>D</bold> <named-content xmlns:xlink="http://www.w3.org/1999/xlink" content-type="dwc:institutional_code" xlink:type="simple">MNCN</named-content> 5706 C10.</p></caption><graphic xmlns:xlink="http://www.w3.org/1999/xlink" xlink:href="zookeys-759-029-g011.jpg" id="oo_203741.jpg" position="float" orientation="portrait" xlink:type="simple"/></fig><table-wrap id="T1" position="float" orientation="portrait"><label>Table 1.</label><caption><p>Collection data and institutional repository for all investigated material. Abbreviations (in addition to those in Material &amp; methods): <abbrev xmlns:xlink="http://www.w3.org/1999/xlink" xlink:title="drifting ice station Severniy Polus 22" id="ABBRID0E2MAC" xlink:type="simple">SP-22</abbrev> – drifting ice station Severniy Polus 22; <named-content xmlns:xlink="http://www.w3.org/1999/xlink" content-type="dwc:institutional_code" xlink:type="simple">VNIRO</named-content> – <named-content xmlns:xlink="http://www.w3.org/1999/xlink" xlink:type="simple" content-type="institution" xlink:href="http://grbio.org/institution/institute-oceanography">Russian Federal Research Institute of Fisheries and Oceanography</named-content>, n/a – not applied, - – no data.</p></caption><table id="TID0EMDAC" rules="all"><tbody><tr><th rowspan="1" colspan="1">Species</th><th rowspan="1" colspan="1">Ship or expedition</th><th rowspan="1" colspan="1">Cruise. station or collection number</th><th rowspan="1" colspan="1">Latitude</th><th rowspan="1" colspan="1">Longitude</th><th rowspan="1" colspan="1">Depth, m</th><th rowspan="1" colspan="1">T °C</th><th rowspan="1" colspan="1">S‰</th><th rowspan="1" colspan="1">Day</th><th rowspan="1" colspan="1">Month</th><th rowspan="1" colspan="1">Year</th><th rowspan="1" colspan="1">Number of specimens</th><th rowspan="1" colspan="1">Collection</th></tr><tr><td rowspan="1" colspan="1">
                <italic><tp:taxon-name><tp:taxon-name-part taxon-name-part-type="genus" reg="Thelepus">T.</tp:taxon-name-part> <tp:taxon-name-part taxon-name-part-type="species" reg="cincinnatus">cincinnatus</tp:taxon-name-part></tp:taxon-name></italic>
              </td><td rowspan="1" colspan="1">Alaid</td><td rowspan="1" colspan="1">30.6</td><td rowspan="1" colspan="2">
                <named-content xmlns:xlink="http://www.w3.org/1999/xlink" content-type="dwc:verbatimCoordinates" xlink:type="simple"><named-content content-type="geo-json" specific-use="{&#34;type&#34;:&#34;Point&#34;,&#34;coordinates&#34;:[19.333333,74.233333]}" id="NCID0ENPAC" xlink:type="simple">74°14'N, 19°20'E</named-content></named-content>
              </td><td rowspan="1" colspan="1">64</td><td rowspan="1" colspan="1">0.91</td><td rowspan="1" colspan="1">34.8</td><td rowspan="1" colspan="1">1</td><td rowspan="1" colspan="1">7</td><td rowspan="1" colspan="1">1980</td><td rowspan="1" colspan="1">73</td><td rowspan="1" colspan="1">
                <abbrev xmlns:xlink="http://www.w3.org/1999/xlink" content-type="institution" xlink:title="Department of Hydrobiology Moscow Lomonosov State University, Russia" id="ABBRID0EMAAE" xlink:type="simple">KGB</abbrev>
              </td></tr><tr><td rowspan="1" colspan="1">
                <italic><tp:taxon-name><tp:taxon-name-part taxon-name-part-type="genus" reg="Thelepus">T.</tp:taxon-name-part> <tp:taxon-name-part taxon-name-part-type="species" reg="cincinnatus">cincinnatus</tp:taxon-name-part></tp:taxon-name></italic>
              </td><td rowspan="1" colspan="1">Alaid</td><td rowspan="1" colspan="1">30.7</td><td rowspan="1" colspan="2">
                <named-content xmlns:xlink="http://www.w3.org/1999/xlink" content-type="dwc:verbatimCoordinates" xlink:type="simple"><named-content content-type="geo-json" specific-use="{&#34;type&#34;:&#34;Point&#34;,&#34;coordinates&#34;:[28.000000,74.500000]}" id="NCID0EOBAE" xlink:type="simple">74°30'N, 28°00'E</named-content></named-content>
              </td><td rowspan="1" colspan="1">388</td><td rowspan="1" colspan="1">0.86</td><td rowspan="1" colspan="1">34.9</td><td rowspan="1" colspan="1">4</td><td rowspan="1" colspan="1">7</td><td rowspan="1" colspan="1">1980</td><td rowspan="1" colspan="1">1</td><td rowspan="1" colspan="1">
                <abbrev xmlns:xlink="http://www.w3.org/1999/xlink" content-type="institution" xlink:title="Department of Hydrobiology Moscow Lomonosov State University, Russia" id="ABBRID0EMCAE" xlink:type="simple">KGB</abbrev>
              </td></tr><tr><td rowspan="1" colspan="1">
                <italic><tp:taxon-name><tp:taxon-name-part taxon-name-part-type="genus" reg="Thelepus">T.</tp:taxon-name-part> <tp:taxon-name-part taxon-name-part-type="species" reg="cincinnatus">cincinnatus</tp:taxon-name-part></tp:taxon-name></italic>
              </td><td rowspan="1" colspan="1">Alaid</td><td rowspan="1" colspan="1">30.8</td><td rowspan="1" colspan="2">
                <named-content xmlns:xlink="http://www.w3.org/1999/xlink" content-type="dwc:verbatimCoordinates" xlink:type="simple"><named-content content-type="geo-json" specific-use="{&#34;type&#34;:&#34;Point&#34;,&#34;coordinates&#34;:[32.500000,74.500000]}" id="NCID0EODAE" xlink:type="simple">74°30'N, 32°30'E</named-content></named-content>
              </td><td rowspan="1" colspan="1">190</td><td rowspan="1" colspan="1">-1.53</td><td rowspan="1" colspan="1">34.8</td><td rowspan="1" colspan="1">4</td><td rowspan="1" colspan="1">7</td><td rowspan="1" colspan="1">1980</td><td rowspan="1" colspan="1">136</td><td rowspan="1" colspan="1">
                <abbrev xmlns:xlink="http://www.w3.org/1999/xlink" content-type="institution" xlink:title="Department of Hydrobiology Moscow Lomonosov State University, Russia" id="ABBRID0EMEAE" xlink:type="simple">KGB</abbrev>
              </td></tr><tr><td rowspan="1" colspan="1">
                <italic><tp:taxon-name><tp:taxon-name-part taxon-name-part-type="genus" reg="Thelepus">T.</tp:taxon-name-part> <tp:taxon-name-part taxon-name-part-type="species" reg="cincinnatus">cincinnatus</tp:taxon-name-part></tp:taxon-name></italic>
              </td><td rowspan="1" colspan="1">Alaid</td><td rowspan="1" colspan="1">30.13</td><td rowspan="1" colspan="2">
                <named-content xmlns:xlink="http://www.w3.org/1999/xlink" content-type="dwc:verbatimCoordinates" xlink:type="simple"><named-content content-type="geo-json" specific-use="{&#34;type&#34;:&#34;Point&#34;,&#34;coordinates&#34;:[37.333333,68.850000]}" id="NCID0EOFAE" xlink:type="simple">68°51'N, 37°20'E</named-content></named-content>
              </td><td rowspan="1" colspan="1">75</td><td rowspan="1" colspan="1">2.68</td><td rowspan="1" colspan="1">34.0</td><td rowspan="1" colspan="1">11</td><td rowspan="1" colspan="1">7</td><td rowspan="1" colspan="1">1980</td><td rowspan="1" colspan="1">15</td><td rowspan="1" colspan="1">
                <abbrev xmlns:xlink="http://www.w3.org/1999/xlink" content-type="institution" xlink:title="Department of Hydrobiology Moscow Lomonosov State University, Russia" id="ABBRID0EMGAE" xlink:type="simple">KGB</abbrev>
              </td></tr><tr><td rowspan="1" colspan="1">
                <italic><tp:taxon-name><tp:taxon-name-part taxon-name-part-type="genus" reg="Thelepus">T.</tp:taxon-name-part> <tp:taxon-name-part taxon-name-part-type="species" reg="cincinnatus">cincinnatus</tp:taxon-name-part></tp:taxon-name></italic>
              </td><td rowspan="1" colspan="1">Molchanov</td><td rowspan="1" colspan="1">14.9303</td><td rowspan="1" colspan="2">
                <named-content xmlns:xlink="http://www.w3.org/1999/xlink" content-type="dwc:verbatimCoordinates" xlink:type="simple"><named-content content-type="geo-json" specific-use="{&#34;type&#34;:&#34;Point&#34;,&#34;coordinates&#34;:[41.650000,69.883333]}" id="NCID0EOHAE" xlink:type="simple">69°53'N, 41°39'E</named-content></named-content>
              </td><td rowspan="1" colspan="1">95</td><td rowspan="1" colspan="1">-</td><td rowspan="1" colspan="1">-</td><td rowspan="1" colspan="1">18</td><td rowspan="1" colspan="1">4</td><td rowspan="1" colspan="1">1986</td><td rowspan="1" colspan="1">2</td><td rowspan="1" colspan="1">
                <abbrev xmlns:xlink="http://www.w3.org/1999/xlink" content-type="institution" xlink:title="Department of Hydrobiology Moscow Lomonosov State University, Russia" id="ABBRID0EMIAE" xlink:type="simple">KGB</abbrev>
              </td></tr><tr><td rowspan="1" colspan="1">
                <italic><tp:taxon-name><tp:taxon-name-part taxon-name-part-type="genus" reg="Thelepus">T.</tp:taxon-name-part> <tp:taxon-name-part taxon-name-part-type="species" reg="cincinnatus">cincinnatus</tp:taxon-name-part></tp:taxon-name></italic>
              </td><td rowspan="1" colspan="1">Otkupshikov</td><td rowspan="1" colspan="1">181.19</td><td rowspan="1" colspan="2">
                <named-content xmlns:xlink="http://www.w3.org/1999/xlink" content-type="dwc:verbatimCoordinates" xlink:type="simple"><named-content content-type="geo-json" specific-use="{&#34;type&#34;:&#34;Point&#34;,&#34;coordinates&#34;:[35.800000,69.250000]}" id="NCID0EOJAE" xlink:type="simple">69°15'N, 35°48'E</named-content></named-content>
              </td><td rowspan="1" colspan="1">145</td><td rowspan="1" colspan="1">1.70</td><td rowspan="1" colspan="1">34.6</td><td rowspan="1" colspan="1">9</td><td rowspan="1" colspan="1">7</td><td rowspan="1" colspan="1">1978</td><td rowspan="1" colspan="1">7</td><td rowspan="1" colspan="1">
                <abbrev xmlns:xlink="http://www.w3.org/1999/xlink" content-type="institution" xlink:title="Department of Hydrobiology Moscow Lomonosov State University, Russia" id="ABBRID0EMKAE" xlink:type="simple">KGB</abbrev>
              </td></tr><tr><td rowspan="1" colspan="1">
                <italic><tp:taxon-name><tp:taxon-name-part taxon-name-part-type="genus" reg="Thelepus">T.</tp:taxon-name-part> <tp:taxon-name-part taxon-name-part-type="species" reg="cincinnatus">cincinnatus</tp:taxon-name-part></tp:taxon-name></italic>
              </td><td rowspan="1" colspan="1">Persey</td><td rowspan="1" colspan="1">5.183</td><td rowspan="1" colspan="2">
                <named-content xmlns:xlink="http://www.w3.org/1999/xlink" content-type="dwc:verbatimCoordinates" xlink:type="simple"><named-content content-type="geo-json" specific-use="{&#34;type&#34;:&#34;Point&#34;,&#34;coordinates&#34;:[41.200000,76.550000]}" id="NCID0EOLAE" xlink:type="simple">76°33'N, 41°12'E</named-content></named-content>
              </td><td rowspan="1" colspan="1">230</td><td rowspan="1" colspan="1">-</td><td rowspan="1" colspan="1">-</td><td rowspan="1" colspan="1">1</td><td rowspan="1" colspan="1">9</td><td rowspan="1" colspan="1">1924</td><td rowspan="1" colspan="1">5</td><td rowspan="1" colspan="1">
                <abbrev xmlns:xlink="http://www.w3.org/1999/xlink" content-type="institution" xlink:title="Department of Hydrobiology Moscow Lomonosov State University, Russia" id="ABBRID0EMMAE" xlink:type="simple">KGB</abbrev>
              </td></tr><tr><td rowspan="1" colspan="1">
                <italic><tp:taxon-name><tp:taxon-name-part taxon-name-part-type="genus" reg="Thelepus">T.</tp:taxon-name-part> <tp:taxon-name-part taxon-name-part-type="species" reg="cincinnatus">cincinnatus</tp:taxon-name-part></tp:taxon-name></italic>
              </td><td rowspan="1" colspan="1">Persey</td><td rowspan="1" colspan="1">5.220</td><td rowspan="1" colspan="2">
                <named-content xmlns:xlink="http://www.w3.org/1999/xlink" content-type="dwc:verbatimCoordinates" xlink:type="simple"><named-content content-type="geo-json" specific-use="{&#34;type&#34;:&#34;Point&#34;,&#34;coordinates&#34;:[18.783333,75.150000]}" id="NCID0EONAE" xlink:type="simple">75°09'N, 18°47'E</named-content></named-content>
              </td><td rowspan="1" colspan="1">35</td><td rowspan="1" colspan="1">-</td><td rowspan="1" colspan="1">-</td><td rowspan="1" colspan="1">30</td><td rowspan="1" colspan="1">9</td><td rowspan="1" colspan="1">1924</td><td rowspan="1" colspan="1">1</td><td rowspan="1" colspan="1">
                <abbrev xmlns:xlink="http://www.w3.org/1999/xlink" content-type="institution" xlink:title="Department of Hydrobiology Moscow Lomonosov State University, Russia" id="ABBRID0EMOAE" xlink:type="simple">KGB</abbrev>
              </td></tr><tr><td rowspan="1" colspan="1">
                <italic><tp:taxon-name><tp:taxon-name-part taxon-name-part-type="genus" reg="Thelepus">T.</tp:taxon-name-part> <tp:taxon-name-part taxon-name-part-type="species" reg="cincinnatus">cincinnatus</tp:taxon-name-part></tp:taxon-name></italic>
              </td><td rowspan="1" colspan="1">Persey</td><td rowspan="1" colspan="1">12.650</td><td rowspan="1" colspan="2">
                <named-content xmlns:xlink="http://www.w3.org/1999/xlink" content-type="dwc:verbatimCoordinates" xlink:type="simple"><named-content content-type="geo-json" specific-use="{&#34;type&#34;:&#34;Point&#34;,&#34;coordinates&#34;:[32.566667,74.600000]}" id="NCID0EOPAE" xlink:type="simple">74°36'N, 32°34'E</named-content></named-content>
              </td><td rowspan="1" colspan="1">172</td><td rowspan="1" colspan="1">-1.35</td><td rowspan="1" colspan="1">-</td><td rowspan="1" colspan="1">7</td><td rowspan="1" colspan="1">6</td><td rowspan="1" colspan="1">1927</td><td rowspan="1" colspan="1">11</td><td rowspan="1" colspan="1">
                <abbrev xmlns:xlink="http://www.w3.org/1999/xlink" content-type="institution" xlink:title="Department of Hydrobiology Moscow Lomonosov State University, Russia" id="ABBRID0EMQAE" xlink:type="simple">KGB</abbrev>
              </td></tr><tr><td rowspan="1" colspan="1">
                <italic><tp:taxon-name><tp:taxon-name-part taxon-name-part-type="genus" reg="Thelepus">T.</tp:taxon-name-part> <tp:taxon-name-part taxon-name-part-type="species" reg="cincinnatus">cincinnatus</tp:taxon-name-part></tp:taxon-name></italic>
              </td><td rowspan="1" colspan="1">Persey-3</td><td rowspan="1" colspan="1">14.3024</td><td rowspan="1" colspan="2">
                <named-content xmlns:xlink="http://www.w3.org/1999/xlink" content-type="dwc:verbatimCoordinates" xlink:type="simple"><named-content content-type="geo-json" specific-use="{&#34;type&#34;:&#34;Point&#34;,&#34;coordinates&#34;:[-49.000000,47.333333]}" id="NCID0EORAE" xlink:type="simple">47°20'N, 49°00'W</named-content></named-content>
              </td><td rowspan="1" colspan="1">115</td><td rowspan="1" colspan="1">-</td><td rowspan="1" colspan="1">-</td><td rowspan="1" colspan="1">8</td><td rowspan="1" colspan="1">9</td><td rowspan="1" colspan="1">1975</td><td rowspan="1" colspan="1">3</td><td rowspan="1" colspan="1">
                <abbrev xmlns:xlink="http://www.w3.org/1999/xlink" content-type="institution" xlink:title="Department of Hydrobiology Moscow Lomonosov State University, Russia" id="ABBRID0EMSAE" xlink:type="simple">KGB</abbrev>
              </td></tr><tr><td rowspan="1" colspan="1">
                <italic><tp:taxon-name><tp:taxon-name-part taxon-name-part-type="genus" reg="Thelepus">T.</tp:taxon-name-part> <tp:taxon-name-part taxon-name-part-type="species" reg="cincinnatus">cincinnatus</tp:taxon-name-part></tp:taxon-name></italic>
              </td><td rowspan="1" colspan="1">Persey-3</td><td rowspan="1" colspan="1">15.3341</td><td rowspan="1" colspan="2">
                <named-content xmlns:xlink="http://www.w3.org/1999/xlink" content-type="dwc:verbatimCoordinates" xlink:type="simple"><named-content content-type="geo-json" specific-use="{&#34;type&#34;:&#34;Point&#34;,&#34;coordinates&#34;:[-49.033333,44.716667]}" id="NCID0EOTAE" xlink:type="simple">44°43'N, 49°02'W</named-content></named-content>
              </td><td rowspan="1" colspan="1">217</td><td rowspan="1" colspan="1">-</td><td rowspan="1" colspan="1">-</td><td rowspan="1" colspan="1">6</td><td rowspan="1" colspan="1">5</td><td rowspan="1" colspan="1">1976</td><td rowspan="1" colspan="1">1</td><td rowspan="1" colspan="1">
                <abbrev xmlns:xlink="http://www.w3.org/1999/xlink" content-type="institution" xlink:title="Department of Hydrobiology Moscow Lomonosov State University, Russia" id="ABBRID0EMUAE" xlink:type="simple">KGB</abbrev>
              </td></tr><tr><td rowspan="1" colspan="1">
                <italic><tp:taxon-name><tp:taxon-name-part taxon-name-part-type="genus" reg="Thelepus">T.</tp:taxon-name-part> <tp:taxon-name-part taxon-name-part-type="species" reg="cincinnatus">cincinnatus</tp:taxon-name-part></tp:taxon-name></italic>
              </td><td rowspan="1" colspan="1">Persey-3</td><td rowspan="1" colspan="1">15.3521</td><td rowspan="1" colspan="2">
                <named-content xmlns:xlink="http://www.w3.org/1999/xlink" content-type="dwc:verbatimCoordinates" xlink:type="simple"><named-content content-type="geo-json" specific-use="{&#34;type&#34;:&#34;Point&#34;,&#34;coordinates&#34;:[-52.100000,48.333333]}" id="NCID0EOVAE" xlink:type="simple">48°20'N, 52°06'W</named-content></named-content>
              </td><td rowspan="1" colspan="1">185</td><td rowspan="1" colspan="1">-1.00</td><td rowspan="1" colspan="1">-</td><td rowspan="1" colspan="1">19</td><td rowspan="1" colspan="1">6</td><td rowspan="1" colspan="1">1976</td><td rowspan="1" colspan="1">2</td><td rowspan="1" colspan="1">
                <abbrev xmlns:xlink="http://www.w3.org/1999/xlink" content-type="institution" xlink:title="Department of Hydrobiology Moscow Lomonosov State University, Russia" id="ABBRID0EMWAE" xlink:type="simple">KGB</abbrev>
              </td></tr><tr><td rowspan="1" colspan="1">
                <italic><tp:taxon-name><tp:taxon-name-part taxon-name-part-type="genus" reg="Thelepus">T.</tp:taxon-name-part> <tp:taxon-name-part taxon-name-part-type="species" reg="cincinnatus">cincinnatus</tp:taxon-name-part></tp:taxon-name></italic>
              </td><td rowspan="1" colspan="1">Persey-3</td><td rowspan="1" colspan="1">15.3529</td><td rowspan="1" colspan="2">
                <named-content xmlns:xlink="http://www.w3.org/1999/xlink" content-type="dwc:verbatimCoordinates" xlink:type="simple"><named-content content-type="geo-json" specific-use="{&#34;type&#34;:&#34;Point&#34;,&#34;coordinates&#34;:[-49.750000,47.966667]}" id="NCID0EOXAE" xlink:type="simple">47°58'N, 49°45'W</named-content></named-content>
              </td><td rowspan="1" colspan="1">185</td><td rowspan="1" colspan="1">-</td><td rowspan="1" colspan="1">-</td><td rowspan="1" colspan="1">20</td><td rowspan="1" colspan="1">6</td><td rowspan="1" colspan="1">1976</td><td rowspan="1" colspan="1">20</td><td rowspan="1" colspan="1">
                <abbrev xmlns:xlink="http://www.w3.org/1999/xlink" content-type="institution" xlink:title="Department of Hydrobiology Moscow Lomonosov State University, Russia" id="ABBRID0EMYAE" xlink:type="simple">KGB</abbrev>
              </td></tr><tr><td rowspan="1" colspan="1">
                <italic><tp:taxon-name><tp:taxon-name-part taxon-name-part-type="genus" reg="Thelepus">T.</tp:taxon-name-part> <tp:taxon-name-part taxon-name-part-type="species" reg="cincinnatus">cincinnatus</tp:taxon-name-part></tp:taxon-name></italic>
              </td><td rowspan="1" colspan="1">Persey-3</td><td rowspan="1" colspan="1">14.2724</td><td rowspan="1" colspan="2">
                <named-content xmlns:xlink="http://www.w3.org/1999/xlink" content-type="dwc:verbatimCoordinates" xlink:type="simple"><named-content content-type="geo-json" specific-use="{&#34;type&#34;:&#34;Point&#34;,&#34;coordinates&#34;:[-47.500000,47.000000]}" id="NCID0EOZAE" xlink:type="simple">47°00'N, 47°30'W</named-content></named-content>
              </td><td rowspan="1" colspan="1">215</td><td rowspan="1" colspan="1">2.00</td><td rowspan="1" colspan="1">-</td><td rowspan="1" colspan="1">25</td><td rowspan="1" colspan="1">6</td><td rowspan="1" colspan="1">1975</td><td rowspan="1" colspan="1">3</td><td rowspan="1" colspan="1">
                <abbrev xmlns:xlink="http://www.w3.org/1999/xlink" content-type="institution" xlink:title="Department of Hydrobiology Moscow Lomonosov State University, Russia" id="ABBRID0EM1AE" xlink:type="simple">KGB</abbrev>
              </td></tr><tr><td rowspan="1" colspan="1">
                <italic><tp:taxon-name><tp:taxon-name-part taxon-name-part-type="genus" reg="Thelepus">T.</tp:taxon-name-part> <tp:taxon-name-part taxon-name-part-type="species" reg="cincinnatus">cincinnatus</tp:taxon-name-part></tp:taxon-name></italic>
              </td><td rowspan="1" colspan="1">Saratov</td><td rowspan="1" colspan="1">16.1374</td><td rowspan="1" colspan="2">
                <named-content xmlns:xlink="http://www.w3.org/1999/xlink" content-type="dwc:verbatimCoordinates" xlink:type="simple"><named-content content-type="geo-json" specific-use="{&#34;type&#34;:&#34;Point&#34;,&#34;coordinates&#34;:[36.000000,69.166667]}" id="NCID0EO2AE" xlink:type="simple">69°10'N, 36°00'E</named-content></named-content>
              </td><td rowspan="1" colspan="1">47</td><td rowspan="1" colspan="1">7.04</td><td rowspan="1" colspan="1">34.0</td><td rowspan="1" colspan="1">26</td><td rowspan="1" colspan="1">8</td><td rowspan="1" colspan="1">1947</td><td rowspan="1" colspan="1">2</td><td rowspan="1" colspan="1">
                <abbrev xmlns:xlink="http://www.w3.org/1999/xlink" content-type="institution" xlink:title="Department of Hydrobiology Moscow Lomonosov State University, Russia" id="ABBRID0EM3AE" xlink:type="simple">KGB</abbrev>
              </td></tr><tr><td rowspan="1" colspan="1">
                <italic><tp:taxon-name><tp:taxon-name-part taxon-name-part-type="genus" reg="Thelepus">T.</tp:taxon-name-part> <tp:taxon-name-part taxon-name-part-type="species" reg="cincinnatus">cincinnatus</tp:taxon-name-part></tp:taxon-name></italic>
              </td><td rowspan="1" colspan="1">Sevastopol</td><td rowspan="1" colspan="1">5.1078</td><td rowspan="1" colspan="2">
                <named-content xmlns:xlink="http://www.w3.org/1999/xlink" content-type="dwc:verbatimCoordinates" xlink:type="simple"><named-content content-type="geo-json" specific-use="{&#34;type&#34;:&#34;Point&#34;,&#34;coordinates&#34;:[-13.050000,63.916667]}" id="NCID0EO4AE" xlink:type="simple">63°55'N, 13°03'W</named-content></named-content>
              </td><td rowspan="1" colspan="1">650</td><td rowspan="1" colspan="1">3.38</td><td rowspan="1" colspan="1">35.0</td><td rowspan="1" colspan="1">15</td><td rowspan="1" colspan="1">7</td><td rowspan="1" colspan="1">1957</td><td rowspan="1" colspan="1">5</td><td rowspan="1" colspan="1">
                <abbrev xmlns:xlink="http://www.w3.org/1999/xlink" content-type="institution" xlink:title="Department of Hydrobiology Moscow Lomonosov State University, Russia" id="ABBRID0EM5AE" xlink:type="simple">KGB</abbrev>
              </td></tr><tr><td rowspan="1" colspan="1">
                <italic><tp:taxon-name><tp:taxon-name-part taxon-name-part-type="genus" reg="Thelepus">T.</tp:taxon-name-part> <tp:taxon-name-part taxon-name-part-type="species" reg="cincinnatus">cincinnatus</tp:taxon-name-part></tp:taxon-name></italic>
              </td><td rowspan="1" colspan="1">Sevastopol</td><td rowspan="1" colspan="1">9.1580</td><td rowspan="1" colspan="2">
                <named-content xmlns:xlink="http://www.w3.org/1999/xlink" content-type="dwc:verbatimCoordinates" xlink:type="simple"><named-content content-type="geo-json" specific-use="{&#34;type&#34;:&#34;Point&#34;,&#34;coordinates&#34;:[-24.933333,62.000000]}" id="NCID0EO6AE" xlink:type="simple">62°00'N, 24°56'W</named-content></named-content>
              </td><td rowspan="1" colspan="1">1350</td><td rowspan="1" colspan="1">-</td><td rowspan="1" colspan="1">-</td><td rowspan="1" colspan="1">26</td><td rowspan="1" colspan="1">6</td><td rowspan="1" colspan="1">1958</td><td rowspan="1" colspan="1">10</td><td rowspan="1" colspan="1">
                <abbrev xmlns:xlink="http://www.w3.org/1999/xlink" content-type="institution" xlink:title="Department of Hydrobiology Moscow Lomonosov State University, Russia" id="ABBRID0ENAAG" xlink:type="simple">KGB</abbrev>
              </td></tr><tr><td rowspan="1" colspan="1">
                <italic><tp:taxon-name><tp:taxon-name-part taxon-name-part-type="genus" reg="Thelepus">T.</tp:taxon-name-part> <tp:taxon-name-part taxon-name-part-type="species" reg="cincinnatus">cincinnatus</tp:taxon-name-part></tp:taxon-name></italic>
              </td><td rowspan="1" colspan="1">Sevastopol</td><td rowspan="1" colspan="1">10.1768</td><td rowspan="1" colspan="2">
                <named-content xmlns:xlink="http://www.w3.org/1999/xlink" content-type="dwc:verbatimCoordinates" xlink:type="simple"><named-content content-type="geo-json" specific-use="{&#34;type&#34;:&#34;Point&#34;,&#34;coordinates&#34;:[-11.033333,65.783333]}" id="NCID0EPBAG" xlink:type="simple">65°47'N, 11°02'W</named-content></named-content>
              </td><td rowspan="1" colspan="1">173</td><td rowspan="1" colspan="1">2.86</td><td rowspan="1" colspan="1">34.9</td><td rowspan="1" colspan="1">16</td><td rowspan="1" colspan="1">10</td><td rowspan="1" colspan="1">1958</td><td rowspan="1" colspan="1">1</td><td rowspan="1" colspan="1">
                <abbrev xmlns:xlink="http://www.w3.org/1999/xlink" content-type="institution" xlink:title="Department of Hydrobiology Moscow Lomonosov State University, Russia" id="ABBRID0ENCAG" xlink:type="simple">KGB</abbrev>
              </td></tr><tr><td rowspan="1" colspan="1">
                <italic><tp:taxon-name><tp:taxon-name-part taxon-name-part-type="genus" reg="Thelepus">T.</tp:taxon-name-part> <tp:taxon-name-part taxon-name-part-type="species" reg="cincinnatus">cincinnatus</tp:taxon-name-part></tp:taxon-name></italic>
              </td><td rowspan="1" colspan="1">Sevastopol</td><td rowspan="1" colspan="1">8.1427</td><td rowspan="1" colspan="2">
                <named-content xmlns:xlink="http://www.w3.org/1999/xlink" content-type="dwc:verbatimCoordinates" xlink:type="simple"><named-content content-type="geo-json" specific-use="{&#34;type&#34;:&#34;Point&#34;,&#34;coordinates&#34;:[-12.516667,64.750000]}" id="NCID0EPDAG" xlink:type="simple">64°45'N, 12°31'W</named-content></named-content>
              </td><td rowspan="1" colspan="1">157</td><td rowspan="1" colspan="1">1.34</td><td rowspan="1" colspan="1">34.8</td><td rowspan="1" colspan="1">9</td><td rowspan="1" colspan="1">4</td><td rowspan="1" colspan="1">1958</td><td rowspan="1" colspan="1">26</td><td rowspan="1" colspan="1">
                <abbrev xmlns:xlink="http://www.w3.org/1999/xlink" content-type="institution" xlink:title="Department of Hydrobiology Moscow Lomonosov State University, Russia" id="ABBRID0ENEAG" xlink:type="simple">KGB</abbrev>
              </td></tr><tr><td rowspan="1" colspan="1">
                <italic><tp:taxon-name><tp:taxon-name-part taxon-name-part-type="genus" reg="Thelepus">T.</tp:taxon-name-part> <tp:taxon-name-part taxon-name-part-type="species" reg="cincinnatus">cincinnatus</tp:taxon-name-part></tp:taxon-name></italic>
              </td><td rowspan="1" colspan="1">Sevastopol</td><td rowspan="1" colspan="1">8.1411</td><td rowspan="1" colspan="2">
                <named-content xmlns:xlink="http://www.w3.org/1999/xlink" content-type="dwc:verbatimCoordinates" xlink:type="simple"><named-content content-type="geo-json" specific-use="{&#34;type&#34;:&#34;Point&#34;,&#34;coordinates&#34;:[1.750000,61.833333]}" id="NCID0EPFAG" xlink:type="simple">61°50'N, 1°45'E</named-content></named-content>
              </td><td rowspan="1" colspan="1">185</td><td rowspan="1" colspan="1">7.37</td><td rowspan="1" colspan="1">35.3</td><td rowspan="1" colspan="1">6</td><td rowspan="1" colspan="1">4</td><td rowspan="1" colspan="1">1958</td><td rowspan="1" colspan="1">4</td><td rowspan="1" colspan="1">
                <abbrev xmlns:xlink="http://www.w3.org/1999/xlink" content-type="institution" xlink:title="Department of Hydrobiology Moscow Lomonosov State University, Russia" id="ABBRID0ENGAG" xlink:type="simple">KGB</abbrev>
              </td></tr><tr><td rowspan="1" colspan="1">
                <italic><tp:taxon-name><tp:taxon-name-part taxon-name-part-type="genus" reg="Thelepus">T.</tp:taxon-name-part> <tp:taxon-name-part taxon-name-part-type="species" reg="cincinnatus">cincinnatus</tp:taxon-name-part></tp:taxon-name></italic>
              </td><td rowspan="1" colspan="1">Shmidt</td><td rowspan="1" colspan="1">26.2301</td><td rowspan="1" colspan="2">
                <named-content xmlns:xlink="http://www.w3.org/1999/xlink" content-type="dwc:verbatimCoordinates" xlink:type="simple"><named-content content-type="geo-json" specific-use="{&#34;type&#34;:&#34;Point&#34;,&#34;coordinates&#34;:[45.883333,79.333333]}" id="NCID0EPHAG" xlink:type="simple">79°20'N, 45°53'E</named-content></named-content>
              </td><td rowspan="1" colspan="1">65</td><td rowspan="1" colspan="1">-</td><td rowspan="1" colspan="1">-</td><td rowspan="1" colspan="1">11</td><td rowspan="1" colspan="1">8</td><td rowspan="1" colspan="1">1986</td><td rowspan="1" colspan="1">2</td><td rowspan="1" colspan="1">
                <abbrev xmlns:xlink="http://www.w3.org/1999/xlink" content-type="institution" xlink:title="Department of Hydrobiology Moscow Lomonosov State University, Russia" id="ABBRID0ENIAG" xlink:type="simple">KGB</abbrev>
              </td></tr><tr><td rowspan="1" colspan="1">
                <italic><tp:taxon-name><tp:taxon-name-part taxon-name-part-type="genus" reg="Thelepus">T.</tp:taxon-name-part> <tp:taxon-name-part taxon-name-part-type="species" reg="cincinnatus">cincinnatus</tp:taxon-name-part></tp:taxon-name></italic>
              </td><td rowspan="1" colspan="1">Tunetz</td><td rowspan="1" colspan="1">105.22</td><td rowspan="1" colspan="2">
                <named-content xmlns:xlink="http://www.w3.org/1999/xlink" content-type="dwc:verbatimCoordinates" xlink:type="simple"><named-content content-type="geo-json" specific-use="{&#34;type&#34;:&#34;Point&#34;,&#34;coordinates&#34;:[20.166667,74.500000]}" id="NCID0EPJAG" xlink:type="simple">74°30'N, 20°10'E</named-content></named-content>
              </td><td rowspan="1" colspan="1">94</td><td rowspan="1" colspan="1">-0.12</td><td rowspan="1" colspan="1">34.7</td><td rowspan="1" colspan="1">7</td><td rowspan="1" colspan="1">7</td><td rowspan="1" colspan="1">1978</td><td rowspan="1" colspan="1">45</td><td rowspan="1" colspan="1">
                <abbrev xmlns:xlink="http://www.w3.org/1999/xlink" content-type="institution" xlink:title="Department of Hydrobiology Moscow Lomonosov State University, Russia" id="ABBRID0ENKAG" xlink:type="simple">KGB</abbrev>
              </td></tr><tr><td rowspan="1" colspan="1">
                <italic><tp:taxon-name><tp:taxon-name-part taxon-name-part-type="genus" reg="Thelepus">T.</tp:taxon-name-part> <tp:taxon-name-part taxon-name-part-type="species" reg="cincinnatus">cincinnatus</tp:taxon-name-part></tp:taxon-name></italic>
              </td><td rowspan="1" colspan="1">Tunetz</td><td rowspan="1" colspan="1">105.23</td><td rowspan="1" colspan="2">
                <named-content xmlns:xlink="http://www.w3.org/1999/xlink" content-type="dwc:verbatimCoordinates" xlink:type="simple"><named-content content-type="geo-json" specific-use="{&#34;type&#34;:&#34;Point&#34;,&#34;coordinates&#34;:[31.333333,74.500000]}" id="NCID0EPLAG" xlink:type="simple">74°30'N, 31°20'E</named-content></named-content>
              </td><td rowspan="1" colspan="1">245</td><td rowspan="1" colspan="1">-0.76</td><td rowspan="1" colspan="1">34.9</td><td rowspan="1" colspan="1">8</td><td rowspan="1" colspan="1">7</td><td rowspan="1" colspan="1">1978</td><td rowspan="1" colspan="1">3</td><td rowspan="1" colspan="1">
                <abbrev xmlns:xlink="http://www.w3.org/1999/xlink" content-type="institution" xlink:title="Department of Hydrobiology Moscow Lomonosov State University, Russia" id="ABBRID0ENMAG" xlink:type="simple">KGB</abbrev>
              </td></tr><tr><td rowspan="1" colspan="1">
                <italic><tp:taxon-name><tp:taxon-name-part taxon-name-part-type="genus" reg="Thelepus">T.</tp:taxon-name-part> <tp:taxon-name-part taxon-name-part-type="species" reg="cincinnatus">cincinnatus</tp:taxon-name-part></tp:taxon-name></italic>
              </td><td rowspan="1" colspan="1">
                <named-content xmlns:xlink="http://www.w3.org/1999/xlink" content-type="dwc:institutional_code" xlink:type="simple">VNIRO</named-content>
              </td><td rowspan="1" colspan="1">2003.223808</td><td rowspan="1" colspan="2">
                <named-content xmlns:xlink="http://www.w3.org/1999/xlink" content-type="dwc:verbatimCoordinates" xlink:type="simple"><named-content content-type="geo-json" specific-use="{&#34;type&#34;:&#34;Point&#34;,&#34;coordinates&#34;:[41.400000,67.116667]}" id="NCID0EVNAG" xlink:type="simple">67°07'N, 41°24'E</named-content></named-content>
              </td><td rowspan="1" colspan="1">20</td><td rowspan="1" colspan="1">-</td><td rowspan="1" colspan="1">-</td><td rowspan="1" colspan="1">-</td><td rowspan="1" colspan="1">-</td><td rowspan="1" colspan="1">2003</td><td rowspan="1" colspan="1">18</td><td rowspan="1" colspan="1">
                <abbrev xmlns:xlink="http://www.w3.org/1999/xlink" content-type="institution" xlink:title="Department of Hydrobiology Moscow Lomonosov State University, Russia" id="ABBRID0ETOAG" xlink:type="simple">KGB</abbrev>
              </td></tr><tr><td rowspan="1" colspan="1">
                <italic><tp:taxon-name><tp:taxon-name-part taxon-name-part-type="genus" reg="Thelepus">T.</tp:taxon-name-part> <tp:taxon-name-part taxon-name-part-type="species" reg="cincinnatus">cincinnatus</tp:taxon-name-part></tp:taxon-name></italic>
              </td><td rowspan="1" colspan="1">
                <named-content xmlns:xlink="http://www.w3.org/1999/xlink" content-type="dwc:institutional_code" xlink:type="simple">VNIRO</named-content>
              </td><td rowspan="1" colspan="1">2003.223820</td><td rowspan="1" colspan="2">
                <named-content xmlns:xlink="http://www.w3.org/1999/xlink" content-type="dwc:verbatimCoordinates" xlink:type="simple"><named-content content-type="geo-json" specific-use="{&#34;type&#34;:&#34;Point&#34;,&#34;coordinates&#34;:[39.766667,68.133333]}" id="NCID0E2PAG" xlink:type="simple">68°08'N, 39°46'E</named-content></named-content>
              </td><td rowspan="1" colspan="1">8</td><td rowspan="1" colspan="1">-</td><td rowspan="1" colspan="1">-</td><td rowspan="1" colspan="1">-</td><td rowspan="1" colspan="1">-</td><td rowspan="1" colspan="1">2003</td><td rowspan="1" colspan="1">2</td><td rowspan="1" colspan="1">
                <abbrev xmlns:xlink="http://www.w3.org/1999/xlink" content-type="institution" xlink:title="Department of Hydrobiology Moscow Lomonosov State University, Russia" id="ABBRID0EZQAG" xlink:type="simple">KGB</abbrev>
              </td></tr><tr><td rowspan="1" colspan="1">
                <italic><tp:taxon-name><tp:taxon-name-part taxon-name-part-type="genus" reg="Thelepus">T.</tp:taxon-name-part> <tp:taxon-name-part taxon-name-part-type="species" reg="cincinnatus">cincinnatus</tp:taxon-name-part></tp:taxon-name></italic>
              </td><td rowspan="1" colspan="1">
                <named-content xmlns:xlink="http://www.w3.org/1999/xlink" content-type="dwc:institutional_code" xlink:type="simple">VNIRO</named-content>
              </td><td rowspan="1" colspan="1">2003.223900</td><td rowspan="1" colspan="2">
                <named-content xmlns:xlink="http://www.w3.org/1999/xlink" content-type="dwc:verbatimCoordinates" xlink:type="simple"><named-content content-type="geo-json" specific-use="{&#34;type&#34;:&#34;Point&#34;,&#34;coordinates&#34;:[32.650000,69.483333]}" id="NCID0EBSAG" xlink:type="simple">69°29'N, 32°39'E</named-content></named-content>
              </td><td rowspan="1" colspan="1">12</td><td rowspan="1" colspan="1">-</td><td rowspan="1" colspan="1">-</td><td rowspan="1" colspan="1">-</td><td rowspan="1" colspan="1">-</td><td rowspan="1" colspan="1">2003</td><td rowspan="1" colspan="1">2</td><td rowspan="1" colspan="1">
                <abbrev xmlns:xlink="http://www.w3.org/1999/xlink" content-type="institution" xlink:title="Department of Hydrobiology Moscow Lomonosov State University, Russia" id="ABBRID0E6SAG" xlink:type="simple">KGB</abbrev>
              </td></tr><tr><td rowspan="1" colspan="1">
                <italic><tp:taxon-name><tp:taxon-name-part taxon-name-part-type="genus" reg="Thelepus">T.</tp:taxon-name-part> <tp:taxon-name-part taxon-name-part-type="species" reg="cincinnatus">cincinnatus</tp:taxon-name-part></tp:taxon-name></italic>
              </td><td rowspan="1" colspan="1">
                <named-content xmlns:xlink="http://www.w3.org/1999/xlink" content-type="dwc:institutional_code" xlink:type="simple">VNIRO</named-content>
              </td><td rowspan="1" colspan="1">2003.223984</td><td rowspan="1" colspan="2">
                <named-content xmlns:xlink="http://www.w3.org/1999/xlink" content-type="dwc:verbatimCoordinates" xlink:type="simple"><named-content content-type="geo-json" specific-use="{&#34;type&#34;:&#34;Point&#34;,&#34;coordinates&#34;:[32.583333,69.466667]}" id="NCID0EHUAG" xlink:type="simple">69°28'N, 32°35'E</named-content></named-content>
              </td><td rowspan="1" colspan="1">9</td><td rowspan="1" colspan="1">-</td><td rowspan="1" colspan="1">-</td><td rowspan="1" colspan="1">-</td><td rowspan="1" colspan="1">-</td><td rowspan="1" colspan="1">2003</td><td rowspan="1" colspan="1">2</td><td rowspan="1" colspan="1">
                <abbrev xmlns:xlink="http://www.w3.org/1999/xlink" content-type="institution" xlink:title="Department of Hydrobiology Moscow Lomonosov State University, Russia" id="ABBRID0EFVAG" xlink:type="simple">KGB</abbrev>
              </td></tr><tr><td rowspan="1" colspan="1">
                <italic><tp:taxon-name><tp:taxon-name-part taxon-name-part-type="genus" reg="Thelepus">T.</tp:taxon-name-part> <tp:taxon-name-part taxon-name-part-type="species" reg="cincinnatus">cincinnatus</tp:taxon-name-part></tp:taxon-name></italic>
              </td><td rowspan="1" colspan="1">
                <named-content xmlns:xlink="http://www.w3.org/1999/xlink" content-type="dwc:institutional_code" xlink:type="simple">VNIRO</named-content>
              </td><td rowspan="1" colspan="1">2003.2231011</td><td rowspan="1" colspan="2">
                <named-content xmlns:xlink="http://www.w3.org/1999/xlink" content-type="dwc:verbatimCoordinates" xlink:type="simple"><named-content content-type="geo-json" specific-use="{&#34;type&#34;:&#34;Point&#34;,&#34;coordinates&#34;:[41.266667,67.233333]}" id="NCID0ENWAG" xlink:type="simple">67°14'N, 41°16'E</named-content></named-content>
              </td><td rowspan="1" colspan="1">15</td><td rowspan="1" colspan="1">-</td><td rowspan="1" colspan="1">-</td><td rowspan="1" colspan="1">-</td><td rowspan="1" colspan="1">-</td><td rowspan="1" colspan="1">2003</td><td rowspan="1" colspan="1">2</td><td rowspan="1" colspan="1">
                <abbrev xmlns:xlink="http://www.w3.org/1999/xlink" content-type="institution" xlink:title="Department of Hydrobiology Moscow Lomonosov State University, Russia" id="ABBRID0ELXAG" xlink:type="simple">KGB</abbrev>
              </td></tr><tr><td rowspan="1" colspan="1">
                <italic><tp:taxon-name><tp:taxon-name-part taxon-name-part-type="genus" reg="Thelepus">T.</tp:taxon-name-part> <tp:taxon-name-part taxon-name-part-type="species" reg="cincinnatus">cincinnatus</tp:taxon-name-part></tp:taxon-name></italic>
              </td><td rowspan="1" colspan="1">n/a</td><td rowspan="1" colspan="1">129/33188</td><td rowspan="1" colspan="2">
                <named-content xmlns:xlink="http://www.w3.org/1999/xlink" content-type="dwc:verbatimCoordinates" xlink:type="simple"><named-content content-type="geo-json" specific-use="{&#34;type&#34;:&#34;Point&#34;,&#34;coordinates&#34;:[113.416667,75.083333]}" id="NCID0ENYAG" xlink:type="simple">75°05'N, 113°25'E</named-content></named-content>
              </td><td rowspan="1" colspan="1">36</td><td rowspan="1" colspan="1">-</td><td rowspan="1" colspan="1">-</td><td rowspan="1" colspan="1">27</td><td rowspan="1" colspan="1">8</td><td rowspan="1" colspan="1">1912</td><td rowspan="1" colspan="1">2</td><td rowspan="1" colspan="1">ZIN</td></tr><tr><td rowspan="1" colspan="1">
                <italic><tp:taxon-name><tp:taxon-name-part taxon-name-part-type="genus" reg="Thelepus">T.</tp:taxon-name-part> <tp:taxon-name-part taxon-name-part-type="species" reg="cincinnatus">cincinnatus</tp:taxon-name-part></tp:taxon-name></italic>
              </td><td rowspan="1" colspan="1">n/a</td><td rowspan="1" colspan="1">132/33190</td><td rowspan="1" colspan="2">
                <named-content xmlns:xlink="http://www.w3.org/1999/xlink" content-type="dwc:verbatimCoordinates" xlink:type="simple"><named-content content-type="geo-json" specific-use="{&#34;type&#34;:&#34;Point&#34;,&#34;coordinates&#34;:[107.000000,77.350000]}" id="NCID0EH1AG" xlink:type="simple">77°21'N, 107°E</named-content></named-content>
              </td><td rowspan="1" colspan="1">37</td><td rowspan="1" colspan="1">-1.2</td><td rowspan="1" colspan="1">-</td><td rowspan="1" colspan="1">26</td><td rowspan="1" colspan="1">8</td><td rowspan="1" colspan="1">1913</td><td rowspan="1" colspan="1">3</td><td rowspan="1" colspan="1">ZIN</td></tr><tr><td rowspan="1" colspan="1">
                <italic><tp:taxon-name><tp:taxon-name-part taxon-name-part-type="genus" reg="Thelepus">T.</tp:taxon-name-part> <tp:taxon-name-part taxon-name-part-type="species" reg="cincinnatus">cincinnatus</tp:taxon-name-part></tp:taxon-name></italic>
              </td><td rowspan="1" colspan="1">n/a</td><td rowspan="1" colspan="1">139/33197</td><td rowspan="1" colspan="2">
                <named-content xmlns:xlink="http://www.w3.org/1999/xlink" content-type="dwc:verbatimCoordinates" xlink:type="simple"><named-content content-type="geo-json" specific-use="{&#34;type&#34;:&#34;Point&#34;,&#34;coordinates&#34;:[113.833333,75.283333]}" id="NCID0EB3AG" xlink:type="simple">75°17'N, 113°50'E</named-content></named-content>
              </td><td rowspan="1" colspan="1">43</td><td rowspan="1" colspan="1">1.5</td><td rowspan="1" colspan="1">-</td><td rowspan="1" colspan="1">9</td><td rowspan="1" colspan="1">9</td><td rowspan="1" colspan="1">1912</td><td rowspan="1" colspan="1">1</td><td rowspan="1" colspan="1">ZIN</td></tr><tr><td rowspan="1" colspan="1">
                <italic><tp:taxon-name><tp:taxon-name-part taxon-name-part-type="genus" reg="Thelepus">T.</tp:taxon-name-part> <tp:taxon-name-part taxon-name-part-type="species" reg="cincinnatus">cincinnatus</tp:taxon-name-part></tp:taxon-name></italic>
              </td><td rowspan="1" colspan="1">n/a</td><td rowspan="1" colspan="1">208/33265</td><td rowspan="1" colspan="2">
                <named-content xmlns:xlink="http://www.w3.org/1999/xlink" content-type="dwc:verbatimCoordinates" xlink:type="simple"><named-content content-type="geo-json" specific-use="{&#34;type&#34;:&#34;Point&#34;,&#34;coordinates&#34;:[-175.866667,71.133333]}" id="NCID0E24AG" xlink:type="simple">71°08'N, 175°52'W</named-content></named-content>
              </td><td rowspan="1" colspan="1">41</td><td rowspan="1" colspan="1">-</td><td rowspan="1" colspan="1">-</td><td rowspan="1" colspan="1">7</td><td rowspan="1" colspan="1">9</td><td rowspan="1" colspan="1">1929</td><td rowspan="1" colspan="1">1</td><td rowspan="1" colspan="1">ZIN</td></tr><tr><td rowspan="1" colspan="1">
                <italic><tp:taxon-name><tp:taxon-name-part taxon-name-part-type="genus" reg="Thelepus">T.</tp:taxon-name-part> <tp:taxon-name-part taxon-name-part-type="species" reg="cincinnatus">cincinnatus</tp:taxon-name-part></tp:taxon-name></italic>
              </td><td rowspan="1" colspan="1">n/a</td><td rowspan="1" colspan="1">212/33268</td><td rowspan="1" colspan="2">
                <named-content xmlns:xlink="http://www.w3.org/1999/xlink" content-type="dwc:verbatimCoordinates" xlink:type="simple"><named-content content-type="geo-json" specific-use="{&#34;type&#34;:&#34;Point&#34;,&#34;coordinates&#34;:[89.833333,80.783333]}" id="NCID0EV6AG" xlink:type="simple">80°47'N, 89°50'E</named-content></named-content>
              </td><td rowspan="1" colspan="1">52</td><td rowspan="1" colspan="1">-</td><td rowspan="1" colspan="1">-</td><td rowspan="1" colspan="1">31</td><td rowspan="1" colspan="1">8</td><td rowspan="1" colspan="1">1930</td><td rowspan="1" colspan="1">2</td><td rowspan="1" colspan="1">ZIN</td></tr><tr><td rowspan="1" colspan="1">
                <italic><tp:taxon-name><tp:taxon-name-part taxon-name-part-type="genus" reg="Thelepus">T.</tp:taxon-name-part> <tp:taxon-name-part taxon-name-part-type="species" reg="davehalli">davehalli</tp:taxon-name-part></tp:taxon-name></italic>
              </td><td rowspan="1" colspan="1">Sevastopol</td><td rowspan="1" colspan="1">5.1089</td><td rowspan="1" colspan="2">
                <named-content xmlns:xlink="http://www.w3.org/1999/xlink" content-type="dwc:verbatimCoordinates" xlink:type="simple"><named-content content-type="geo-json" specific-use="{&#34;type&#34;:&#34;Point&#34;,&#34;coordinates&#34;:[-7.800000,62.500000]}" id="NCID0EPBBG" xlink:type="simple">62°30'N, 7°48'W</named-content></named-content>
              </td><td rowspan="1" colspan="1">150</td><td rowspan="1" colspan="1">8.78</td><td rowspan="1" colspan="1">35.2</td><td rowspan="1" colspan="1">16</td><td rowspan="1" colspan="1">7</td><td rowspan="1" colspan="1">1957</td><td rowspan="1" colspan="1">2</td><td rowspan="1" colspan="1">
                <abbrev xmlns:xlink="http://www.w3.org/1999/xlink" content-type="institution" xlink:title="Department of Hydrobiology Moscow Lomonosov State University, Russia" id="ABBRID0ENCBG" xlink:type="simple">KGB</abbrev>
              </td></tr><tr><td rowspan="1" colspan="1">
                <italic><tp:taxon-name><tp:taxon-name-part taxon-name-part-type="genus" reg="Thelepus">T.</tp:taxon-name-part> <tp:taxon-name-part taxon-name-part-type="species" reg="davehalli">davehalli</tp:taxon-name-part></tp:taxon-name></italic>
              </td><td rowspan="1" colspan="1">Sevastopol</td><td rowspan="1" colspan="1">5.1091</td><td rowspan="1" colspan="2">
                <named-content xmlns:xlink="http://www.w3.org/1999/xlink" content-type="dwc:verbatimCoordinates" xlink:type="simple"><named-content content-type="geo-json" specific-use="{&#34;type&#34;:&#34;Point&#34;,&#34;coordinates&#34;:[-6.116667,61.983333]}" id="NCID0EPDBG" xlink:type="simple">61°59'N, 6°07'W</named-content></named-content>
              </td><td rowspan="1" colspan="1">130</td><td rowspan="1" colspan="1">8.73</td><td rowspan="1" colspan="1">35.3</td><td rowspan="1" colspan="1">17</td><td rowspan="1" colspan="1">7</td><td rowspan="1" colspan="1">1957</td><td rowspan="1" colspan="1">5</td><td rowspan="1" colspan="1">
                <abbrev xmlns:xlink="http://www.w3.org/1999/xlink" content-type="institution" xlink:title="Department of Hydrobiology Moscow Lomonosov State University, Russia" id="ABBRID0ENEBG" xlink:type="simple">KGB</abbrev>
              </td></tr><tr><td rowspan="1" colspan="1">
                <italic><tp:taxon-name><tp:taxon-name-part taxon-name-part-type="genus" reg="Thelepus">T.</tp:taxon-name-part> <tp:taxon-name-part taxon-name-part-type="species" reg="davehalli">davehalli</tp:taxon-name-part></tp:taxon-name></italic>
              </td><td rowspan="1" colspan="1">Sevastopol</td><td rowspan="1" colspan="1">5.1102</td><td rowspan="1" colspan="2">
                <named-content xmlns:xlink="http://www.w3.org/1999/xlink" content-type="dwc:verbatimCoordinates" xlink:type="simple"><named-content content-type="geo-json" specific-use="{&#34;type&#34;:&#34;Point&#34;,&#34;coordinates&#34;:[-0.600000,60.583333]}" id="NCID0EPFBG" xlink:type="simple">60°35'N, 0°36'W</named-content></named-content>
              </td><td rowspan="1" colspan="1">135</td><td rowspan="1" colspan="1">9.24</td><td rowspan="1" colspan="1">35.4</td><td rowspan="1" colspan="1">18</td><td rowspan="1" colspan="1">7</td><td rowspan="1" colspan="1">1957</td><td rowspan="1" colspan="1">36</td><td rowspan="1" colspan="1">
                <abbrev xmlns:xlink="http://www.w3.org/1999/xlink" content-type="institution" xlink:title="Department of Hydrobiology Moscow Lomonosov State University, Russia" id="ABBRID0ENGBG" xlink:type="simple">KGB</abbrev>
              </td></tr><tr><td rowspan="1" colspan="1">
                <italic><tp:taxon-name><tp:taxon-name-part taxon-name-part-type="genus" reg="Thelepus">T.</tp:taxon-name-part> <tp:taxon-name-part taxon-name-part-type="species" reg="davehalli">davehalli</tp:taxon-name-part></tp:taxon-name></italic>
              </td><td rowspan="1" colspan="1">Sevastopol</td><td rowspan="1" colspan="1">5.1104</td><td rowspan="1" colspan="2">
                <named-content xmlns:xlink="http://www.w3.org/1999/xlink" content-type="dwc:verbatimCoordinates" xlink:type="simple"><named-content content-type="geo-json" specific-use="{&#34;type&#34;:&#34;Point&#34;,&#34;coordinates&#34;:[0.750000,60.583333]}" id="NCID0EPHBG" xlink:type="simple">60°35'N, 0°45'E</named-content></named-content>
              </td><td rowspan="1" colspan="1">130</td><td rowspan="1" colspan="1">8.16</td><td rowspan="1" colspan="1">35.4</td><td rowspan="1" colspan="1">18</td><td rowspan="1" colspan="1">7</td><td rowspan="1" colspan="1">1957</td><td rowspan="1" colspan="1">6</td><td rowspan="1" colspan="1">
                <abbrev xmlns:xlink="http://www.w3.org/1999/xlink" content-type="institution" xlink:title="Department of Hydrobiology Moscow Lomonosov State University, Russia" id="ABBRID0ENIBG" xlink:type="simple">KGB</abbrev>
              </td></tr><tr><td rowspan="1" colspan="1">
                <italic><tp:taxon-name><tp:taxon-name-part taxon-name-part-type="genus" reg="Thelepus">T.</tp:taxon-name-part> <tp:taxon-name-part taxon-name-part-type="species" reg="davehalli">davehalli</tp:taxon-name-part></tp:taxon-name></italic>
              </td><td rowspan="1" colspan="1">Sevastopol</td><td rowspan="1" colspan="1">5.1105</td><td rowspan="1" colspan="2">
                <named-content xmlns:xlink="http://www.w3.org/1999/xlink" content-type="dwc:verbatimCoordinates" xlink:type="simple"><named-content content-type="geo-json" specific-use="{&#34;type&#34;:&#34;Point&#34;,&#34;coordinates&#34;:[1.350000,60.583333]}" id="NCID0EPJBG" xlink:type="simple">60°35'N, 1°21'E</named-content></named-content>
              </td><td rowspan="1" colspan="1">130</td><td rowspan="1" colspan="1">7.72</td><td rowspan="1" colspan="1">35.4</td><td rowspan="1" colspan="1">19</td><td rowspan="1" colspan="1">7</td><td rowspan="1" colspan="1">1957</td><td rowspan="1" colspan="1">1</td><td rowspan="1" colspan="1">
                <abbrev xmlns:xlink="http://www.w3.org/1999/xlink" content-type="institution" xlink:title="Department of Hydrobiology Moscow Lomonosov State University, Russia" id="ABBRID0ENKBG" xlink:type="simple">KGB</abbrev>
              </td></tr><tr><td rowspan="1" colspan="1">
                <italic><tp:taxon-name><tp:taxon-name-part taxon-name-part-type="genus" reg="Thelepus">T.</tp:taxon-name-part> <tp:taxon-name-part taxon-name-part-type="species" reg="davehalli">davehalli</tp:taxon-name-part></tp:taxon-name></italic>
              </td><td rowspan="1" colspan="1">Sevastopol</td><td rowspan="1" colspan="1">5.1157</td><td rowspan="1" colspan="2">
                <named-content xmlns:xlink="http://www.w3.org/1999/xlink" content-type="dwc:verbatimCoordinates" xlink:type="simple"><named-content content-type="geo-json" specific-use="{&#34;type&#34;:&#34;Point&#34;,&#34;coordinates&#34;:[-24.416667,64.933333]}" id="NCID0EPLBG" xlink:type="simple">64°56'N, 24°25'W</named-content></named-content>
              </td><td rowspan="1" colspan="1">155</td><td rowspan="1" colspan="1">8.17</td><td rowspan="1" colspan="1">35.1</td><td rowspan="1" colspan="1">31</td><td rowspan="1" colspan="1">7</td><td rowspan="1" colspan="1">1957</td><td rowspan="1" colspan="1">1</td><td rowspan="1" colspan="1">
                <abbrev xmlns:xlink="http://www.w3.org/1999/xlink" content-type="institution" xlink:title="Department of Hydrobiology Moscow Lomonosov State University, Russia" id="ABBRID0ENMBG" xlink:type="simple">KGB</abbrev>
              </td></tr><tr><td rowspan="1" colspan="1">
                <italic><tp:taxon-name><tp:taxon-name-part taxon-name-part-type="genus" reg="Thelepus">T.</tp:taxon-name-part> <tp:taxon-name-part taxon-name-part-type="species" reg="davehalli">davehalli</tp:taxon-name-part></tp:taxon-name></italic>
              </td><td rowspan="1" colspan="1">Sevastopol</td><td rowspan="1" colspan="1">8.1443</td><td rowspan="1" colspan="2">
                <named-content xmlns:xlink="http://www.w3.org/1999/xlink" content-type="dwc:verbatimCoordinates" xlink:type="simple"><named-content content-type="geo-json" specific-use="{&#34;type&#34;:&#34;Point&#34;,&#34;coordinates&#34;:[-7.200000,62.500000]}" id="NCID0EPNBG" xlink:type="simple">62°30'N, 7°12'W</named-content></named-content>
              </td><td rowspan="1" colspan="1">94</td><td rowspan="1" colspan="1">6.38</td><td rowspan="1" colspan="1">35.3</td><td rowspan="1" colspan="1">11</td><td rowspan="1" colspan="1">4</td><td rowspan="1" colspan="1">1958</td><td rowspan="1" colspan="1">1</td><td rowspan="1" colspan="1">
                <abbrev xmlns:xlink="http://www.w3.org/1999/xlink" content-type="institution" xlink:title="Department of Hydrobiology Moscow Lomonosov State University, Russia" id="ABBRID0ENOBG" xlink:type="simple">KGB</abbrev>
              </td></tr><tr><td rowspan="1" colspan="1">
                <italic><tp:taxon-name><tp:taxon-name-part taxon-name-part-type="genus" reg="Thelepus">T.</tp:taxon-name-part> <tp:taxon-name-part taxon-name-part-type="species" reg="davehalli">davehalli</tp:taxon-name-part></tp:taxon-name></italic>
              </td><td rowspan="1" colspan="1">Sevastopol</td><td rowspan="1" colspan="1">8.1453</td><td rowspan="1" colspan="2">
                <named-content xmlns:xlink="http://www.w3.org/1999/xlink" content-type="dwc:verbatimCoordinates" xlink:type="simple"><named-content content-type="geo-json" specific-use="{&#34;type&#34;:&#34;Point&#34;,&#34;coordinates&#34;:[-6.233333,62.000000]}" id="NCID0EPPBG" xlink:type="simple">62°00'N, 6°14'W</named-content></named-content>
              </td><td rowspan="1" colspan="1">112</td><td rowspan="1" colspan="1">6.34</td><td rowspan="1" colspan="1">35.2</td><td rowspan="1" colspan="1">16</td><td rowspan="1" colspan="1">4</td><td rowspan="1" colspan="1">1958</td><td rowspan="1" colspan="1">207</td><td rowspan="1" colspan="1">
                <abbrev xmlns:xlink="http://www.w3.org/1999/xlink" content-type="institution" xlink:title="Department of Hydrobiology Moscow Lomonosov State University, Russia" id="ABBRID0ENQBG" xlink:type="simple">KGB</abbrev>, <named-content xmlns:xlink="http://www.w3.org/1999/xlink" content-type="dwc:institutional_code" xlink:type="simple">MNCN</named-content></td></tr><tr><td rowspan="1" colspan="1">
                <italic><tp:taxon-name><tp:taxon-name-part taxon-name-part-type="genus" reg="Thelepus">T.</tp:taxon-name-part> <tp:taxon-name-part taxon-name-part-type="species" reg="davehalli">davehalli</tp:taxon-name-part></tp:taxon-name></italic>
              </td><td rowspan="1" colspan="1">Sevastopol</td><td rowspan="1" colspan="1">8.1464</td><td rowspan="1" colspan="2">
                <named-content xmlns:xlink="http://www.w3.org/1999/xlink" content-type="dwc:verbatimCoordinates" xlink:type="simple"><named-content content-type="geo-json" specific-use="{&#34;type&#34;:&#34;Point&#34;,&#34;coordinates&#34;:[-0.600000,60.566667]}" id="NCID0ETRBG" xlink:type="simple">60°34'N, 0°36'W</named-content></named-content>
              </td><td rowspan="1" colspan="1">145</td><td rowspan="1" colspan="1">6.2</td><td rowspan="1" colspan="1">35.3</td><td rowspan="1" colspan="1">17</td><td rowspan="1" colspan="1">4</td><td rowspan="1" colspan="1">1958</td><td rowspan="1" colspan="1">25</td><td rowspan="1" colspan="1">
                <abbrev xmlns:xlink="http://www.w3.org/1999/xlink" content-type="institution" xlink:title="Department of Hydrobiology Moscow Lomonosov State University, Russia" id="ABBRID0ERSBG" xlink:type="simple">KGB</abbrev>
              </td></tr><tr><td rowspan="1" colspan="1">
                <italic><tp:taxon-name><tp:taxon-name-part taxon-name-part-type="genus" reg="Thelepus">T.</tp:taxon-name-part> <tp:taxon-name-part taxon-name-part-type="species" reg="davehalli">davehalli</tp:taxon-name-part></tp:taxon-name></italic>
              </td><td rowspan="1" colspan="1">Sevastopol</td><td rowspan="1" colspan="1">8.1465</td><td rowspan="1" colspan="2">
                <named-content xmlns:xlink="http://www.w3.org/1999/xlink" content-type="dwc:verbatimCoordinates" xlink:type="simple"><named-content content-type="geo-json" specific-use="{&#34;type&#34;:&#34;Point&#34;,&#34;coordinates&#34;:[-0.016667,60.583333]}" id="NCID0ETTBG" xlink:type="simple">60°35'N, 0°01'W</named-content></named-content>
              </td><td rowspan="1" colspan="1">110</td><td rowspan="1" colspan="1">6.18</td><td rowspan="1" colspan="1">35.3</td><td rowspan="1" colspan="1">17</td><td rowspan="1" colspan="1">4</td><td rowspan="1" colspan="1">1958</td><td rowspan="1" colspan="1">1</td><td rowspan="1" colspan="1">
                <abbrev xmlns:xlink="http://www.w3.org/1999/xlink" content-type="institution" xlink:title="Department of Hydrobiology Moscow Lomonosov State University, Russia" id="ABBRID0ERUBG" xlink:type="simple">KGB</abbrev>
              </td></tr><tr><td rowspan="1" colspan="1">
                <italic><tp:taxon-name><tp:taxon-name-part taxon-name-part-type="genus" reg="Thelepus">T.</tp:taxon-name-part> <tp:taxon-name-part taxon-name-part-type="species" reg="davehalli">davehalli</tp:taxon-name-part></tp:taxon-name></italic>
              </td><td rowspan="1" colspan="1">Sevastopol</td><td rowspan="1" colspan="1">8.1466</td><td rowspan="1" colspan="2">
                <named-content xmlns:xlink="http://www.w3.org/1999/xlink" content-type="dwc:verbatimCoordinates" xlink:type="simple"><named-content content-type="geo-json" specific-use="{&#34;type&#34;:&#34;Point&#34;,&#34;coordinates&#34;:[0.783333,60.583333]}" id="NCID0ETVBG" xlink:type="simple">60°35'N, 0°47'E</named-content></named-content>
              </td><td rowspan="1" colspan="1">128</td><td rowspan="1" colspan="1">5.89</td><td rowspan="1" colspan="1">35.4</td><td rowspan="1" colspan="1">18</td><td rowspan="1" colspan="1">4</td><td rowspan="1" colspan="1">1958</td><td rowspan="1" colspan="1">8</td><td rowspan="1" colspan="1">
                <abbrev xmlns:xlink="http://www.w3.org/1999/xlink" content-type="institution" xlink:title="Department of Hydrobiology Moscow Lomonosov State University, Russia" id="ABBRID0ERWBG" xlink:type="simple">KGB</abbrev>
              </td></tr><tr><td rowspan="1" colspan="1">
                <italic><tp:taxon-name><tp:taxon-name-part taxon-name-part-type="genus" reg="Thelepus">T.</tp:taxon-name-part> <tp:taxon-name-part taxon-name-part-type="species" reg="davehalli">davehalli</tp:taxon-name-part></tp:taxon-name></italic>
              </td><td rowspan="1" colspan="1">Sevastopol</td><td rowspan="1" colspan="1">8.1468</td><td rowspan="1" colspan="2">
                <named-content xmlns:xlink="http://www.w3.org/1999/xlink" content-type="dwc:verbatimCoordinates" xlink:type="simple"><named-content content-type="geo-json" specific-use="{&#34;type&#34;:&#34;Point&#34;,&#34;coordinates&#34;:[2.083333,60.583333]}" id="NCID0ETXBG" xlink:type="simple">60°35'N, 2°05'E</named-content></named-content>
              </td><td rowspan="1" colspan="1">127</td><td rowspan="1" colspan="1">5.91</td><td rowspan="1" colspan="1">35.3</td><td rowspan="1" colspan="1">18</td><td rowspan="1" colspan="1">4</td><td rowspan="1" colspan="1">1958</td><td rowspan="1" colspan="1">1</td><td rowspan="1" colspan="1">
                <abbrev xmlns:xlink="http://www.w3.org/1999/xlink" content-type="institution" xlink:title="Department of Hydrobiology Moscow Lomonosov State University, Russia" id="ABBRID0ERYBG" xlink:type="simple">KGB</abbrev>
              </td></tr><tr><td rowspan="1" colspan="1">
                <italic><tp:taxon-name><tp:taxon-name-part taxon-name-part-type="genus" reg="Thelepus">T.</tp:taxon-name-part> <tp:taxon-name-part taxon-name-part-type="species" reg="davehalli">davehalli</tp:taxon-name-part></tp:taxon-name></italic>
              </td><td rowspan="1" colspan="1">Sevastopol</td><td rowspan="1" colspan="1">8.1490</td><td rowspan="1" colspan="2">
                <named-content xmlns:xlink="http://www.w3.org/1999/xlink" content-type="dwc:verbatimCoordinates" xlink:type="simple"><named-content content-type="geo-json" specific-use="{&#34;type&#34;:&#34;Point&#34;,&#34;coordinates&#34;:[20.566667,73.666667]}" id="NCID0ETZBG" xlink:type="simple">73°40'N, 20°34'E</named-content></named-content>
              </td><td rowspan="1" colspan="1">495</td><td rowspan="1" colspan="1">1.73</td><td rowspan="1" colspan="1">35.1</td><td rowspan="1" colspan="1">28</td><td rowspan="1" colspan="1">4</td><td rowspan="1" colspan="1">1958</td><td rowspan="1" colspan="1">1</td><td rowspan="1" colspan="1">
                <abbrev xmlns:xlink="http://www.w3.org/1999/xlink" content-type="institution" xlink:title="Department of Hydrobiology Moscow Lomonosov State University, Russia" id="ABBRID0ER1BG" xlink:type="simple">KGB</abbrev>
              </td></tr><tr><td rowspan="1" colspan="1">
                <italic><tp:taxon-name><tp:taxon-name-part taxon-name-part-type="genus" reg="Thelepus">T.</tp:taxon-name-part> <tp:taxon-name-part taxon-name-part-type="species" reg="davehalli">davehalli</tp:taxon-name-part></tp:taxon-name></italic>
              </td><td rowspan="1" colspan="1">Sevastopol</td><td rowspan="1" colspan="1">10.1790</td><td rowspan="1" colspan="2">
                <named-content xmlns:xlink="http://www.w3.org/1999/xlink" content-type="dwc:verbatimCoordinates" xlink:type="simple"><named-content content-type="geo-json" specific-use="{&#34;type&#34;:&#34;Point&#34;,&#34;coordinates&#34;:[-7.000000,62.533333]}" id="NCID0ET2BG" xlink:type="simple">62°32'N, 7°00'W</named-content></named-content>
              </td><td rowspan="1" colspan="1">100</td><td rowspan="1" colspan="1">9.42</td><td rowspan="1" colspan="1">35.2</td><td rowspan="1" colspan="1">22</td><td rowspan="1" colspan="1">10</td><td rowspan="1" colspan="1">1958</td><td rowspan="1" colspan="1">2</td><td rowspan="1" colspan="1">
                <abbrev xmlns:xlink="http://www.w3.org/1999/xlink" content-type="institution" xlink:title="Department of Hydrobiology Moscow Lomonosov State University, Russia" id="ABBRID0ER3BG" xlink:type="simple">KGB</abbrev>
              </td></tr><tr><td rowspan="1" colspan="1">
                <italic><tp:taxon-name><tp:taxon-name-part taxon-name-part-type="genus" reg="Thelepus">T.</tp:taxon-name-part> <tp:taxon-name-part taxon-name-part-type="species" reg="davehalli">davehalli</tp:taxon-name-part></tp:taxon-name></italic>
              </td><td rowspan="1" colspan="1">Sevastopol</td><td rowspan="1" colspan="1">10.1792</td><td rowspan="1" colspan="2">
                <named-content xmlns:xlink="http://www.w3.org/1999/xlink" content-type="dwc:verbatimCoordinates" xlink:type="simple"><named-content content-type="geo-json" specific-use="{&#34;type&#34;:&#34;Point&#34;,&#34;coordinates&#34;:[-6.233333,62.000000]}" id="NCID0ET4BG" xlink:type="simple">62°00'N, 6°14'W</named-content></named-content>
              </td><td rowspan="1" colspan="1">115</td><td rowspan="1" colspan="1">9.47</td><td rowspan="1" colspan="1">35.1</td><td rowspan="1" colspan="1">24</td><td rowspan="1" colspan="1">10</td><td rowspan="1" colspan="1">1958</td><td rowspan="1" colspan="1">32</td><td rowspan="1" colspan="1">
                <abbrev xmlns:xlink="http://www.w3.org/1999/xlink" content-type="institution" xlink:title="Department of Hydrobiology Moscow Lomonosov State University, Russia" id="ABBRID0ER5BG" xlink:type="simple">KGB</abbrev>
              </td></tr><tr><td rowspan="1" colspan="1">
                <italic><tp:taxon-name><tp:taxon-name-part taxon-name-part-type="genus" reg="Thelepus">T.</tp:taxon-name-part> <tp:taxon-name-part taxon-name-part-type="species" reg="davehalli">davehalli</tp:taxon-name-part></tp:taxon-name></italic>
              </td><td rowspan="1" colspan="1">Sevastopol</td><td rowspan="1" colspan="1">10.1801</td><td rowspan="1" colspan="2">
                <named-content xmlns:xlink="http://www.w3.org/1999/xlink" content-type="dwc:verbatimCoordinates" xlink:type="simple"><named-content content-type="geo-json" specific-use="{&#34;type&#34;:&#34;Point&#34;,&#34;coordinates&#34;:[-1.566667,60.933333]}" id="NCID0ET6BG" xlink:type="simple">60°56'N, 1°34'W</named-content></named-content>
              </td><td rowspan="1" colspan="1">134</td><td rowspan="1" colspan="1">10.3</td><td rowspan="1" colspan="1">35.4</td><td rowspan="1" colspan="1">25</td><td rowspan="1" colspan="1">10</td><td rowspan="1" colspan="1">1958</td><td rowspan="1" colspan="1">1</td><td rowspan="1" colspan="1">
                <abbrev xmlns:xlink="http://www.w3.org/1999/xlink" content-type="institution" xlink:title="Department of Hydrobiology Moscow Lomonosov State University, Russia" id="ABBRID0ESAAI" xlink:type="simple">KGB</abbrev>
              </td></tr><tr><td rowspan="1" colspan="1">
                <italic><tp:taxon-name><tp:taxon-name-part taxon-name-part-type="genus" reg="Thelepus">T.</tp:taxon-name-part> <tp:taxon-name-part taxon-name-part-type="species" reg="davehalli">davehalli</tp:taxon-name-part></tp:taxon-name></italic>
              </td><td rowspan="1" colspan="1">Sevastopol</td><td rowspan="1" colspan="1">10.1803</td><td rowspan="1" colspan="2">
                <named-content xmlns:xlink="http://www.w3.org/1999/xlink" content-type="dwc:verbatimCoordinates" xlink:type="simple"><named-content content-type="geo-json" specific-use="{&#34;type&#34;:&#34;Point&#34;,&#34;coordinates&#34;:[-0.566667,60.583333]}" id="NCID0EUBAI" xlink:type="simple">60°35'N, 0°34'W</named-content></named-content>
              </td><td rowspan="1" colspan="1">140</td><td rowspan="1" colspan="1">11.3</td><td rowspan="1" colspan="1">35.3</td><td rowspan="1" colspan="1">25</td><td rowspan="1" colspan="1">10</td><td rowspan="1" colspan="1">1958</td><td rowspan="1" colspan="1">16</td><td rowspan="1" colspan="1">
                <abbrev xmlns:xlink="http://www.w3.org/1999/xlink" content-type="institution" xlink:title="Department of Hydrobiology Moscow Lomonosov State University, Russia" id="ABBRID0ESCAI" xlink:type="simple">KGB</abbrev>
              </td></tr><tr><td rowspan="1" colspan="1">
                <italic><tp:taxon-name><tp:taxon-name-part taxon-name-part-type="genus" reg="Thelepus">T.</tp:taxon-name-part> <tp:taxon-name-part taxon-name-part-type="species" reg="davehalli">davehalli</tp:taxon-name-part></tp:taxon-name></italic>
              </td><td rowspan="1" colspan="1">Sevastopol</td><td rowspan="1" colspan="1">10.1804</td><td rowspan="1" colspan="2">
                <named-content xmlns:xlink="http://www.w3.org/1999/xlink" content-type="dwc:verbatimCoordinates" xlink:type="simple"><named-content content-type="geo-json" specific-use="{&#34;type&#34;:&#34;Point&#34;,&#34;coordinates&#34;:[0.033333,60.583333]}" id="NCID0EUDAI" xlink:type="simple">60°35'N, 0°02'E</named-content></named-content>
              </td><td rowspan="1" colspan="1">110</td><td rowspan="1" colspan="1">11.1</td><td rowspan="1" colspan="1">35.3</td><td rowspan="1" colspan="1">26</td><td rowspan="1" colspan="1">10</td><td rowspan="1" colspan="1">1958</td><td rowspan="1" colspan="1">4</td><td rowspan="1" colspan="1">
                <abbrev xmlns:xlink="http://www.w3.org/1999/xlink" content-type="institution" xlink:title="Department of Hydrobiology Moscow Lomonosov State University, Russia" id="ABBRID0ESEAI" xlink:type="simple">KGB</abbrev>
              </td></tr><tr><td rowspan="1" colspan="1">
                <italic><tp:taxon-name><tp:taxon-name-part taxon-name-part-type="genus" reg="Thelepus">T.</tp:taxon-name-part> <tp:taxon-name-part taxon-name-part-type="species" reg="davehalli">davehalli</tp:taxon-name-part></tp:taxon-name></italic>
              </td><td rowspan="1" colspan="1">Sevastopol</td><td rowspan="1" colspan="1">10.1805</td><td rowspan="1" colspan="2">
                <named-content xmlns:xlink="http://www.w3.org/1999/xlink" content-type="dwc:verbatimCoordinates" xlink:type="simple"><named-content content-type="geo-json" specific-use="{&#34;type&#34;:&#34;Point&#34;,&#34;coordinates&#34;:[0.583333,60.583333]}" id="NCID0EUFAI" xlink:type="simple">60°35'N, 0°35'E</named-content></named-content>
              </td><td rowspan="1" colspan="1">138</td><td rowspan="1" colspan="1">9.18</td><td rowspan="1" colspan="1">35.4</td><td rowspan="1" colspan="1">26</td><td rowspan="1" colspan="1">10</td><td rowspan="1" colspan="1">1958</td><td rowspan="1" colspan="1">13</td><td rowspan="1" colspan="1">
                <abbrev xmlns:xlink="http://www.w3.org/1999/xlink" content-type="institution" xlink:title="Department of Hydrobiology Moscow Lomonosov State University, Russia" id="ABBRID0ESGAI" xlink:type="simple">KGB</abbrev>
              </td></tr><tr><td rowspan="1" colspan="1">
                <italic><tp:taxon-name><tp:taxon-name-part taxon-name-part-type="genus" reg="Thelepus">T.</tp:taxon-name-part> <tp:taxon-name-part taxon-name-part-type="species" reg="davehalli">davehalli</tp:taxon-name-part></tp:taxon-name></italic>
              </td><td rowspan="1" colspan="1">Sevastopol</td><td rowspan="1" colspan="1">15.2548</td><td rowspan="1" colspan="2">
                <named-content xmlns:xlink="http://www.w3.org/1999/xlink" content-type="dwc:verbatimCoordinates" xlink:type="simple"><named-content content-type="geo-json" specific-use="{&#34;type&#34;:&#34;Point&#34;,&#34;coordinates&#34;:[-7.250000,62.500000]}" id="NCID0EUHAI" xlink:type="simple">62°30'N, 7°15'W</named-content></named-content>
              </td><td rowspan="1" colspan="1">95</td><td rowspan="1" colspan="1">9.01</td><td rowspan="1" colspan="1">35.2</td><td rowspan="1" colspan="1">28</td><td rowspan="1" colspan="1">11</td><td rowspan="1" colspan="1">1959</td><td rowspan="1" colspan="1">15</td><td rowspan="1" colspan="1">
                <abbrev xmlns:xlink="http://www.w3.org/1999/xlink" content-type="institution" xlink:title="Department of Hydrobiology Moscow Lomonosov State University, Russia" id="ABBRID0ESIAI" xlink:type="simple">KGB</abbrev>
              </td></tr><tr><td rowspan="1" colspan="1">
                <italic><tp:taxon-name><tp:taxon-name-part taxon-name-part-type="genus" reg="Thelepus">T.</tp:taxon-name-part> <tp:taxon-name-part taxon-name-part-type="species" reg="davehalli">davehalli</tp:taxon-name-part></tp:taxon-name></italic>
              </td><td rowspan="1" colspan="1">Sevastopol</td><td rowspan="1" colspan="1">15.2574</td><td rowspan="1" colspan="2">
                <named-content xmlns:xlink="http://www.w3.org/1999/xlink" content-type="dwc:verbatimCoordinates" xlink:type="simple"><named-content content-type="geo-json" specific-use="{&#34;type&#34;:&#34;Point&#34;,&#34;coordinates&#34;:[0.750000,60.600000]}" id="NCID0EUJAI" xlink:type="simple">60°36'N, 0°45'E</named-content></named-content>
              </td><td rowspan="1" colspan="1">130</td><td rowspan="1" colspan="1">9.22</td><td rowspan="1" colspan="1">35.3</td><td rowspan="1" colspan="1">10</td><td rowspan="1" colspan="1">12</td><td rowspan="1" colspan="1">1959</td><td rowspan="1" colspan="1">2</td><td rowspan="1" colspan="1">
                <abbrev xmlns:xlink="http://www.w3.org/1999/xlink" content-type="institution" xlink:title="Department of Hydrobiology Moscow Lomonosov State University, Russia" id="ABBRID0ESKAI" xlink:type="simple">KGB</abbrev>
              </td></tr><tr><td rowspan="1" colspan="1">
                <italic><tp:taxon-name><tp:taxon-name-part taxon-name-part-type="genus" reg="Thelepus">T.</tp:taxon-name-part> <tp:taxon-name-part taxon-name-part-type="species" reg="davehalli">davehalli</tp:taxon-name-part></tp:taxon-name></italic>
              </td><td rowspan="1" colspan="1">Sevastopol</td><td rowspan="1" colspan="1">15.2587</td><td rowspan="1" colspan="2">
                <named-content xmlns:xlink="http://www.w3.org/1999/xlink" content-type="dwc:verbatimCoordinates" xlink:type="simple"><named-content content-type="geo-json" specific-use="{&#34;type&#34;:&#34;Point&#34;,&#34;coordinates&#34;:[-6.200000,62.000000]}" id="NCID0EULAI" xlink:type="simple">62°00'N, 6°12'W</named-content></named-content>
              </td><td rowspan="1" colspan="1">120</td><td rowspan="1" colspan="1">8.4</td><td rowspan="1" colspan="1">35.2</td><td rowspan="1" colspan="1">12</td><td rowspan="1" colspan="1">12</td><td rowspan="1" colspan="1">1959</td><td rowspan="1" colspan="1">43</td><td rowspan="1" colspan="1">
                <abbrev xmlns:xlink="http://www.w3.org/1999/xlink" content-type="institution" xlink:title="Department of Hydrobiology Moscow Lomonosov State University, Russia" id="ABBRID0ESMAI" xlink:type="simple">KGB</abbrev>
              </td></tr><tr><td rowspan="1" colspan="1">
                <italic><tp:taxon-name><tp:taxon-name-part taxon-name-part-type="genus" reg="Thelepus">T.</tp:taxon-name-part> <tp:taxon-name-part taxon-name-part-type="species" reg="davehalli">davehalli</tp:taxon-name-part></tp:taxon-name></italic>
              </td><td rowspan="1" colspan="1">n/a</td><td rowspan="1" colspan="1">DBUA0000389.01.</td><td rowspan="1" colspan="1">40°30'–40°50'</td><td rowspan="1" colspan="1">8°40'–9°30'W</td><td rowspan="1" colspan="1">101</td><td rowspan="1" colspan="1">-</td><td rowspan="1" colspan="1">-</td><td rowspan="1" colspan="1"/><td rowspan="1" colspan="1">7–8</td><td rowspan="1" colspan="1">1994</td><td rowspan="1" colspan="1">2</td><td rowspan="1" colspan="1">
                <abbrev xmlns:xlink="http://www.w3.org/1999/xlink" content-type="institution" xlink:title="Biology Department of the Universidade de Aveiro, Portugal" id="ABBRID0EMOAI" xlink:type="simple">Aveiro</abbrev>
              </td></tr><tr><td rowspan="1" colspan="1">
                <italic><tp:taxon-name><tp:taxon-name-part taxon-name-part-type="genus" reg="Thelepus">T.</tp:taxon-name-part> <tp:taxon-name-part taxon-name-part-type="species" reg="davehalli">davehalli</tp:taxon-name-part></tp:taxon-name></italic>
              </td><td rowspan="1" colspan="1">n/a</td><td rowspan="1" colspan="1">
                <abbrev xmlns:xlink="http://www.w3.org/1999/xlink" content-type="institution" xlink:title="APEM Ltd., UK" id="ABBRID0EIPAI" xlink:type="simple">APEM</abbrev> ADDGT09</td><td rowspan="1" colspan="2">
                <named-content xmlns:xlink="http://www.w3.org/1999/xlink" content-type="dwc:verbatimCoordinates" xlink:type="simple"><named-content content-type="geo-json" specific-use="{&#34;type&#34;:&#34;Point&#34;,&#34;coordinates&#34;:[0.116667,55.816667]}" id="NCID0EUPAI" xlink:type="simple">55°49'N, 0°07'E</named-content></named-content>
              </td><td rowspan="1" colspan="1">79</td><td rowspan="1" colspan="1">-</td><td rowspan="1" colspan="1">-</td><td rowspan="1" colspan="1">17</td><td rowspan="1" colspan="1">3</td><td rowspan="1" colspan="1">2014</td><td rowspan="1" colspan="1">2</td><td rowspan="1" colspan="1">
                <abbrev xmlns:xlink="http://www.w3.org/1999/xlink" content-type="institution" xlink:title="Department of Hydrobiology Moscow Lomonosov State University, Russia" id="ABBRID0ESQAI" xlink:type="simple">KGB</abbrev>
              </td></tr><tr><td rowspan="1" colspan="1">
                <italic><tp:taxon-name><tp:taxon-name-part taxon-name-part-type="genus" reg="Thelepus">T.</tp:taxon-name-part> <tp:taxon-name-part taxon-name-part-type="species" reg="davehalli">davehalli</tp:taxon-name-part></tp:taxon-name></italic>
              </td><td rowspan="1" colspan="1">n/a</td><td rowspan="1" colspan="1">16.01/488</td><td rowspan="1" colspan="1">Naples</td><td rowspan="1" colspan="1"/><td rowspan="1" colspan="1">-</td><td rowspan="1" colspan="1">-</td><td rowspan="1" colspan="1">-</td><td rowspan="1" colspan="1">-</td><td rowspan="1" colspan="1">-</td><td rowspan="1" colspan="1">-</td><td rowspan="1" colspan="1">3</td><td rowspan="1" colspan="1">
                <named-content xmlns:xlink="http://www.w3.org/1999/xlink" content-type="dwc:institutional_code" xlink:type="simple">MNCN</named-content>
              </td></tr><tr><td rowspan="1" colspan="1">
                <italic><tp:taxon-name><tp:taxon-name-part taxon-name-part-type="genus" reg="Thelepus">T.</tp:taxon-name-part> <tp:taxon-name-part taxon-name-part-type="species" reg="marthae">marthae</tp:taxon-name-part></tp:taxon-name></italic>
              </td><td rowspan="1" colspan="1">Sevastopol</td><td rowspan="1" colspan="1">15.2512</td><td rowspan="1" colspan="2">
                <named-content xmlns:xlink="http://www.w3.org/1999/xlink" content-type="dwc:verbatimCoordinates" xlink:type="simple"><named-content content-type="geo-json" specific-use="{&#34;type&#34;:&#34;Point&#34;,&#34;coordinates&#34;:[5.000000,65.750000]}" id="NCID0EOTAI" xlink:type="simple">65°45'N, 5°00'E</named-content></named-content>
              </td><td rowspan="1" colspan="1">1000</td><td rowspan="1" colspan="1">-0.64</td><td rowspan="1" colspan="1">34.9</td><td rowspan="1" colspan="1">17</td><td rowspan="1" colspan="1">11</td><td rowspan="1" colspan="1">1959</td><td rowspan="1" colspan="1">6</td><td rowspan="1" colspan="1">
                <abbrev xmlns:xlink="http://www.w3.org/1999/xlink" content-type="institution" xlink:title="Department of Hydrobiology Moscow Lomonosov State University, Russia" id="ABBRID0EMUAI" xlink:type="simple">KGB</abbrev>
              </td></tr><tr><td rowspan="1" colspan="1">
                <italic><tp:taxon-name><tp:taxon-name-part taxon-name-part-type="genus" reg="Thelepus">T.</tp:taxon-name-part> <tp:taxon-name-part taxon-name-part-type="species" reg="marthae">marthae</tp:taxon-name-part></tp:taxon-name></italic>
              </td><td rowspan="1" colspan="1">Alaid</td><td rowspan="1" colspan="1">30.3</td><td rowspan="1" colspan="2">
                <named-content xmlns:xlink="http://www.w3.org/1999/xlink" content-type="dwc:verbatimCoordinates" xlink:type="simple"><named-content content-type="geo-json" specific-use="{&#34;type&#34;:&#34;Point&#34;,&#34;coordinates&#34;:[10.000000,68.000000]}" id="NCID0EOVAI" xlink:type="simple">68°00'N, 10°00'E</named-content></named-content>
              </td><td rowspan="1" colspan="1">958</td><td rowspan="1" colspan="1">-0.79</td><td rowspan="1" colspan="1">34.9</td><td rowspan="1" colspan="1">13</td><td rowspan="1" colspan="1">6</td><td rowspan="1" colspan="1">1980</td><td rowspan="1" colspan="1">501</td><td rowspan="1" colspan="1">
                <abbrev xmlns:xlink="http://www.w3.org/1999/xlink" content-type="institution" xlink:title="Department of Hydrobiology Moscow Lomonosov State University, Russia" id="ABBRID0EMWAI" xlink:type="simple">KGB</abbrev>, <named-content xmlns:xlink="http://www.w3.org/1999/xlink" content-type="dwc:institutional_code" xlink:type="simple">MNCN</named-content></td></tr><tr><td rowspan="1" colspan="1">
                <italic><tp:taxon-name><tp:taxon-name-part taxon-name-part-type="genus" reg="Thelepus">T.</tp:taxon-name-part> <tp:taxon-name-part taxon-name-part-type="species" reg="marthae">marthae</tp:taxon-name-part></tp:taxon-name></italic>
              </td><td rowspan="1" colspan="1">Persey</td><td rowspan="1" colspan="1">14.860</td><td rowspan="1" colspan="2">
                <named-content xmlns:xlink="http://www.w3.org/1999/xlink" content-type="dwc:verbatimCoordinates" xlink:type="simple"><named-content content-type="geo-json" specific-use="{&#34;type&#34;:&#34;Point&#34;,&#34;coordinates&#34;:[59.883333,73.550000]}" id="NCID0ESXAI" xlink:type="simple">73°33'N, 59°53'E</named-content></named-content>
              </td><td rowspan="1" colspan="1">380</td><td rowspan="1" colspan="1">-1.64</td><td rowspan="1" colspan="1">-</td><td rowspan="1" colspan="1">21</td><td rowspan="1" colspan="1">9</td><td rowspan="1" colspan="1">1927</td><td rowspan="1" colspan="1">2</td><td rowspan="1" colspan="1">
                <abbrev xmlns:xlink="http://www.w3.org/1999/xlink" content-type="institution" xlink:title="Department of Hydrobiology Moscow Lomonosov State University, Russia" id="ABBRID0EQYAI" xlink:type="simple">KGB</abbrev>
              </td></tr><tr><td rowspan="1" colspan="1">
                <italic><tp:taxon-name><tp:taxon-name-part taxon-name-part-type="genus" reg="Thelepus">T.</tp:taxon-name-part> <tp:taxon-name-part taxon-name-part-type="species" reg="marthae">marthae</tp:taxon-name-part></tp:taxon-name></italic>
              </td><td rowspan="1" colspan="1">Sevastopol</td><td rowspan="1" colspan="1">5.1068</td><td rowspan="1" colspan="2">
                <named-content xmlns:xlink="http://www.w3.org/1999/xlink" content-type="dwc:verbatimCoordinates" xlink:type="simple"><named-content content-type="geo-json" specific-use="{&#34;type&#34;:&#34;Point&#34;,&#34;coordinates&#34;:[-8.016667,65.750000]}" id="NCID0ESZAI" xlink:type="simple">65°45'N, 8°01'W</named-content></named-content>
              </td><td rowspan="1" colspan="1">1230</td><td rowspan="1" colspan="1">-0.9</td><td rowspan="1" colspan="1">-</td><td rowspan="1" colspan="1">12</td><td rowspan="1" colspan="1">7</td><td rowspan="1" colspan="1">1957</td><td rowspan="1" colspan="1">2</td><td rowspan="1" colspan="1">
                <abbrev xmlns:xlink="http://www.w3.org/1999/xlink" content-type="institution" xlink:title="Department of Hydrobiology Moscow Lomonosov State University, Russia" id="ABBRID0EQ1AI" xlink:type="simple">KGB</abbrev>
              </td></tr><tr><td rowspan="1" colspan="1">
                <italic><tp:taxon-name><tp:taxon-name-part taxon-name-part-type="genus" reg="Thelepus">T.</tp:taxon-name-part> <tp:taxon-name-part taxon-name-part-type="species" reg="marthae">marthae</tp:taxon-name-part></tp:taxon-name></italic>
              </td><td rowspan="1" colspan="1">Sevastopol</td><td rowspan="1" colspan="1">5.1097</td><td rowspan="1" colspan="2">
                <named-content xmlns:xlink="http://www.w3.org/1999/xlink" content-type="dwc:verbatimCoordinates" xlink:type="simple"><named-content content-type="geo-json" specific-use="{&#34;type&#34;:&#34;Point&#34;,&#34;coordinates&#34;:[-3.200000,61.350000]}" id="NCID0ES2AI" xlink:type="simple">61°21'N, 3°12'W</named-content></named-content>
              </td><td rowspan="1" colspan="1">1275</td><td rowspan="1" colspan="1">-0.9</td><td rowspan="1" colspan="1">34.9</td><td rowspan="1" colspan="1">18</td><td rowspan="1" colspan="1">7</td><td rowspan="1" colspan="1">1957</td><td rowspan="1" colspan="1">6</td><td rowspan="1" colspan="1">
                <abbrev xmlns:xlink="http://www.w3.org/1999/xlink" content-type="institution" xlink:title="Department of Hydrobiology Moscow Lomonosov State University, Russia" id="ABBRID0EQ3AI" xlink:type="simple">KGB</abbrev>
              </td></tr><tr><td rowspan="1" colspan="1">
                <italic><tp:taxon-name><tp:taxon-name-part taxon-name-part-type="genus" reg="Thelepus">T.</tp:taxon-name-part> <tp:taxon-name-part taxon-name-part-type="species" reg="marthae">marthae</tp:taxon-name-part></tp:taxon-name></italic>
              </td><td rowspan="1" colspan="1">Sevastopol</td><td rowspan="1" colspan="1">5.1114</td><td rowspan="1" colspan="2">
                <named-content xmlns:xlink="http://www.w3.org/1999/xlink" content-type="dwc:verbatimCoordinates" xlink:type="simple"><named-content content-type="geo-json" specific-use="{&#34;type&#34;:&#34;Point&#34;,&#34;coordinates&#34;:[4.450000,63.000000]}" id="NCID0ES4AI" xlink:type="simple">63°00'N, 4°27'E</named-content></named-content>
              </td><td rowspan="1" colspan="1">860</td><td rowspan="1" colspan="1">2.8</td><td rowspan="1" colspan="1">34.9</td><td rowspan="1" colspan="1">20</td><td rowspan="1" colspan="1">7</td><td rowspan="1" colspan="1">1957</td><td rowspan="1" colspan="1">1</td><td rowspan="1" colspan="1">
                <abbrev xmlns:xlink="http://www.w3.org/1999/xlink" content-type="institution" xlink:title="Department of Hydrobiology Moscow Lomonosov State University, Russia" id="ABBRID0EQ5AI" xlink:type="simple">KGB</abbrev>
              </td></tr><tr><td rowspan="1" colspan="1">
                <italic><tp:taxon-name><tp:taxon-name-part taxon-name-part-type="genus" reg="Thelepus">T.</tp:taxon-name-part> <tp:taxon-name-part taxon-name-part-type="species" reg="marthae">marthae</tp:taxon-name-part></tp:taxon-name></italic>
              </td><td rowspan="1" colspan="1">Sevastopol</td><td rowspan="1" colspan="1">5.1212</td><td rowspan="1" colspan="2">
                <named-content xmlns:xlink="http://www.w3.org/1999/xlink" content-type="dwc:verbatimCoordinates" xlink:type="simple"><named-content content-type="geo-json" specific-use="{&#34;type&#34;:&#34;Point&#34;,&#34;coordinates&#34;:[-22.600000,67.650000]}" id="NCID0ES6AI" xlink:type="simple">67°39'N, 22°36'W</named-content></named-content>
              </td><td rowspan="1" colspan="1">650</td><td rowspan="1" colspan="1">-0.47</td><td rowspan="1" colspan="1">35.0</td><td rowspan="1" colspan="1">7</td><td rowspan="1" colspan="1">8</td><td rowspan="1" colspan="1">1957</td><td rowspan="1" colspan="1">44</td><td rowspan="1" colspan="1">
                <abbrev xmlns:xlink="http://www.w3.org/1999/xlink" content-type="institution" xlink:title="Department of Hydrobiology Moscow Lomonosov State University, Russia" id="ABBRID0EQABI" xlink:type="simple">KGB</abbrev>
              </td></tr><tr><td rowspan="1" colspan="1">
                <italic><tp:taxon-name><tp:taxon-name-part taxon-name-part-type="genus" reg="Thelepus">T.</tp:taxon-name-part> <tp:taxon-name-part taxon-name-part-type="species" reg="marthae">marthae</tp:taxon-name-part></tp:taxon-name></italic>
              </td><td rowspan="1" colspan="1">Sevastopol</td><td rowspan="1" colspan="1">5.1214</td><td rowspan="1" colspan="2">
                <named-content xmlns:xlink="http://www.w3.org/1999/xlink" content-type="dwc:verbatimCoordinates" xlink:type="simple"><named-content content-type="geo-json" specific-use="{&#34;type&#34;:&#34;Point&#34;,&#34;coordinates&#34;:[-21.950000,67.900000]}" id="NCID0ESBBI" xlink:type="simple">67°54'N, 21°57'W</named-content></named-content>
              </td><td rowspan="1" colspan="1">805</td><td rowspan="1" colspan="1">-0.52</td><td rowspan="1" colspan="1">34.9</td><td rowspan="1" colspan="1">7</td><td rowspan="1" colspan="1">8</td><td rowspan="1" colspan="1">1957</td><td rowspan="1" colspan="1">1</td><td rowspan="1" colspan="1">
                <abbrev xmlns:xlink="http://www.w3.org/1999/xlink" content-type="institution" xlink:title="Department of Hydrobiology Moscow Lomonosov State University, Russia" id="ABBRID0EQCBI" xlink:type="simple">KGB</abbrev>
              </td></tr><tr><td rowspan="1" colspan="1">
                <italic><tp:taxon-name><tp:taxon-name-part taxon-name-part-type="genus" reg="Thelepus">T.</tp:taxon-name-part> <tp:taxon-name-part taxon-name-part-type="species" reg="marthae">marthae</tp:taxon-name-part></tp:taxon-name></italic>
              </td><td rowspan="1" colspan="1">Sevastopol</td><td rowspan="1" colspan="1">5.1216</td><td rowspan="1" colspan="2">
                <named-content xmlns:xlink="http://www.w3.org/1999/xlink" content-type="dwc:verbatimCoordinates" xlink:type="simple"><named-content content-type="geo-json" specific-use="{&#34;type&#34;:&#34;Point&#34;,&#34;coordinates&#34;:[-20.250000,67.883333]}" id="NCID0ESDBI" xlink:type="simple">67°53'N, 20°15'W</named-content></named-content>
              </td><td rowspan="1" colspan="1">970</td><td rowspan="1" colspan="1">-0.32</td><td rowspan="1" colspan="1">35.0</td><td rowspan="1" colspan="1">7</td><td rowspan="1" colspan="1">8</td><td rowspan="1" colspan="1">1957</td><td rowspan="1" colspan="1">2</td><td rowspan="1" colspan="1">
                <abbrev xmlns:xlink="http://www.w3.org/1999/xlink" content-type="institution" xlink:title="Department of Hydrobiology Moscow Lomonosov State University, Russia" id="ABBRID0EQEBI" xlink:type="simple">KGB</abbrev>
              </td></tr><tr><td rowspan="1" colspan="1">
                <italic><tp:taxon-name><tp:taxon-name-part taxon-name-part-type="genus" reg="Thelepus">T.</tp:taxon-name-part> <tp:taxon-name-part taxon-name-part-type="species" reg="marthae">marthae</tp:taxon-name-part></tp:taxon-name></italic>
              </td><td rowspan="1" colspan="1">Sevastopol</td><td rowspan="1" colspan="1">8.1358</td><td rowspan="1" colspan="2">
                <named-content xmlns:xlink="http://www.w3.org/1999/xlink" content-type="dwc:verbatimCoordinates" xlink:type="simple"><named-content content-type="geo-json" specific-use="{&#34;type&#34;:&#34;Point&#34;,&#34;coordinates&#34;:[6.033333,66.450000]}" id="NCID0ESFBI" xlink:type="simple">66°27'N, 6°02'E</named-content></named-content>
              </td><td rowspan="1" colspan="1">770</td><td rowspan="1" colspan="1">-0.89</td><td rowspan="1" colspan="1">34.9</td><td rowspan="1" colspan="1">25</td><td rowspan="1" colspan="1">3</td><td rowspan="1" colspan="1">1958</td><td rowspan="1" colspan="1">2</td><td rowspan="1" colspan="1">
                <abbrev xmlns:xlink="http://www.w3.org/1999/xlink" content-type="institution" xlink:title="Department of Hydrobiology Moscow Lomonosov State University, Russia" id="ABBRID0EQGBI" xlink:type="simple">KGB</abbrev>
              </td></tr><tr><td rowspan="1" colspan="1">
                <italic><tp:taxon-name><tp:taxon-name-part taxon-name-part-type="genus" reg="Thelepus">T.</tp:taxon-name-part> <tp:taxon-name-part taxon-name-part-type="species" reg="marthae">marthae</tp:taxon-name-part></tp:taxon-name></italic>
              </td><td rowspan="1" colspan="1">Sevastopol</td><td rowspan="1" colspan="1">8.1372</td><td rowspan="1" colspan="2">
                <named-content xmlns:xlink="http://www.w3.org/1999/xlink" content-type="dwc:verbatimCoordinates" xlink:type="simple"><named-content content-type="geo-json" specific-use="{&#34;type&#34;:&#34;Point&#34;,&#34;coordinates&#34;:[-8.000000,69.666667]}" id="NCID0ESHBI" xlink:type="simple">69°40'N, 8°00'W</named-content></named-content>
              </td><td rowspan="1" colspan="1">960</td><td rowspan="1" colspan="1">-0.88</td><td rowspan="1" colspan="1">34.9</td><td rowspan="1" colspan="1">29</td><td rowspan="1" colspan="1">3</td><td rowspan="1" colspan="1">1958</td><td rowspan="1" colspan="1">1</td><td rowspan="1" colspan="1">
                <abbrev xmlns:xlink="http://www.w3.org/1999/xlink" content-type="institution" xlink:title="Department of Hydrobiology Moscow Lomonosov State University, Russia" id="ABBRID0EQIBI" xlink:type="simple">KGB</abbrev>
              </td></tr><tr><td rowspan="1" colspan="1">
                <italic><tp:taxon-name><tp:taxon-name-part taxon-name-part-type="genus" reg="Thelepus">T.</tp:taxon-name-part> <tp:taxon-name-part taxon-name-part-type="species" reg="marthae">marthae</tp:taxon-name-part></tp:taxon-name></italic>
              </td><td rowspan="1" colspan="1">Sevastopol</td><td rowspan="1" colspan="1">8.1383</td><td rowspan="1" colspan="2">
                <named-content xmlns:xlink="http://www.w3.org/1999/xlink" content-type="dwc:verbatimCoordinates" xlink:type="simple"><named-content content-type="geo-json" specific-use="{&#34;type&#34;:&#34;Point&#34;,&#34;coordinates&#34;:[-12.666667,66.500000]}" id="NCID0ESJBI" xlink:type="simple">66°30'N, 12°40'W</named-content></named-content>
              </td><td rowspan="1" colspan="1">920</td><td rowspan="1" colspan="1">-0.9</td><td rowspan="1" colspan="1">34.9</td><td rowspan="1" colspan="1">31</td><td rowspan="1" colspan="1">3</td><td rowspan="1" colspan="1">1958</td><td rowspan="1" colspan="1">2</td><td rowspan="1" colspan="1">
                <abbrev xmlns:xlink="http://www.w3.org/1999/xlink" content-type="institution" xlink:title="Department of Hydrobiology Moscow Lomonosov State University, Russia" id="ABBRID0EQKBI" xlink:type="simple">KGB</abbrev>
              </td></tr><tr><td rowspan="1" colspan="1">
                <italic><tp:taxon-name><tp:taxon-name-part taxon-name-part-type="genus" reg="Thelepus">T.</tp:taxon-name-part> <tp:taxon-name-part taxon-name-part-type="species" reg="marthae">marthae</tp:taxon-name-part></tp:taxon-name></italic>
              </td><td rowspan="1" colspan="1">Sevastopol</td><td rowspan="1" colspan="1">10.1702</td><td rowspan="1" colspan="2">
                <named-content xmlns:xlink="http://www.w3.org/1999/xlink" content-type="dwc:verbatimCoordinates" xlink:type="simple"><named-content content-type="geo-json" specific-use="{&#34;type&#34;:&#34;Point&#34;,&#34;coordinates&#34;:[4.983333,66.633333]}" id="NCID0ESLBI" xlink:type="simple">66°38'N, 4°59'E</named-content></named-content>
              </td><td rowspan="1" colspan="1">1125</td><td rowspan="1" colspan="1">-0.94</td><td rowspan="1" colspan="1">34.9</td><td rowspan="1" colspan="1">27</td><td rowspan="1" colspan="1">9</td><td rowspan="1" colspan="1">1958</td><td rowspan="1" colspan="1">2</td><td rowspan="1" colspan="1">
                <abbrev xmlns:xlink="http://www.w3.org/1999/xlink" content-type="institution" xlink:title="Department of Hydrobiology Moscow Lomonosov State University, Russia" id="ABBRID0EQMBI" xlink:type="simple">KGB</abbrev>
              </td></tr><tr><td rowspan="1" colspan="1">
                <italic><tp:taxon-name><tp:taxon-name-part taxon-name-part-type="genus" reg="Thelepus">T.</tp:taxon-name-part> <tp:taxon-name-part taxon-name-part-type="species" reg="marthae">marthae</tp:taxon-name-part></tp:taxon-name></italic>
              </td><td rowspan="1" colspan="1">Sevastopol</td><td rowspan="1" colspan="1">10.1723</td><td rowspan="1" colspan="2">
                <named-content xmlns:xlink="http://www.w3.org/1999/xlink" content-type="dwc:verbatimCoordinates" xlink:type="simple"><named-content content-type="geo-json" specific-use="{&#34;type&#34;:&#34;Point&#34;,&#34;coordinates&#34;:[-14.066667,68.566667]}" id="NCID0ESNBI" xlink:type="simple">68°34'N, 14°04'W</named-content></named-content>
              </td><td rowspan="1" colspan="1">1280</td><td rowspan="1" colspan="1">-0.81</td><td rowspan="1" colspan="1">34.9</td><td rowspan="1" colspan="1">2</td><td rowspan="1" colspan="1">10</td><td rowspan="1" colspan="1">1958</td><td rowspan="1" colspan="1">2</td><td rowspan="1" colspan="1">
                <abbrev xmlns:xlink="http://www.w3.org/1999/xlink" content-type="institution" xlink:title="Department of Hydrobiology Moscow Lomonosov State University, Russia" id="ABBRID0EQOBI" xlink:type="simple">KGB</abbrev>
              </td></tr><tr><td rowspan="1" colspan="1">
                <italic><tp:taxon-name><tp:taxon-name-part taxon-name-part-type="genus" reg="Thelepus">T.</tp:taxon-name-part> <tp:taxon-name-part taxon-name-part-type="species" reg="marthae">marthae</tp:taxon-name-part></tp:taxon-name></italic>
              </td><td rowspan="1" colspan="1">Sevastopol</td><td rowspan="1" colspan="1">10.1758</td><td rowspan="1" colspan="2">
                <named-content xmlns:xlink="http://www.w3.org/1999/xlink" content-type="dwc:verbatimCoordinates" xlink:type="simple"><named-content content-type="geo-json" specific-use="{&#34;type&#34;:&#34;Point&#34;,&#34;coordinates&#34;:[-2.683333,62.733333]}" id="NCID0ESPBI" xlink:type="simple">62°44'N, 2°41'W</named-content></named-content>
              </td><td rowspan="1" colspan="1">890</td><td rowspan="1" colspan="1">-0.64</td><td rowspan="1" colspan="1">34.9</td><td rowspan="1" colspan="1">13</td><td rowspan="1" colspan="1">10</td><td rowspan="1" colspan="1">1958</td><td rowspan="1" colspan="1">1</td><td rowspan="1" colspan="1">
                <abbrev xmlns:xlink="http://www.w3.org/1999/xlink" content-type="institution" xlink:title="Department of Hydrobiology Moscow Lomonosov State University, Russia" id="ABBRID0EQQBI" xlink:type="simple">KGB</abbrev>
              </td></tr><tr><td rowspan="1" colspan="1">
                <italic><tp:taxon-name><tp:taxon-name-part taxon-name-part-type="genus" reg="Thelepus">T.</tp:taxon-name-part> <tp:taxon-name-part taxon-name-part-type="species" reg="marthae">marthae</tp:taxon-name-part></tp:taxon-name></italic>
              </td><td rowspan="1" colspan="1">Sevastopol</td><td rowspan="1" colspan="1">10.1770</td><td rowspan="1" colspan="2">
                <named-content xmlns:xlink="http://www.w3.org/1999/xlink" content-type="dwc:verbatimCoordinates" xlink:type="simple"><named-content content-type="geo-json" specific-use="{&#34;type&#34;:&#34;Point&#34;,&#34;coordinates&#34;:[-23.550000,67.300000]}" id="NCID0ESRBI" xlink:type="simple">67°18'N, 23°33'W</named-content></named-content>
              </td><td rowspan="1" colspan="1">511</td><td rowspan="1" colspan="1">-0.4</td><td rowspan="1" colspan="1">35.0</td><td rowspan="1" colspan="1">17</td><td rowspan="1" colspan="1">10</td><td rowspan="1" colspan="1">1958</td><td rowspan="1" colspan="1">47</td><td rowspan="1" colspan="1">
                <abbrev xmlns:xlink="http://www.w3.org/1999/xlink" content-type="institution" xlink:title="Department of Hydrobiology Moscow Lomonosov State University, Russia" id="ABBRID0EQSBI" xlink:type="simple">KGB</abbrev>
              </td></tr><tr><td rowspan="1" colspan="1">
                <italic><tp:taxon-name><tp:taxon-name-part taxon-name-part-type="genus" reg="Thelepus">T.</tp:taxon-name-part> <tp:taxon-name-part taxon-name-part-type="species" reg="marthae">marthae</tp:taxon-name-part></tp:taxon-name></italic>
              </td><td rowspan="1" colspan="1">Sevastopol</td><td rowspan="1" colspan="1">10.1772</td><td rowspan="1" colspan="2">
                <named-content xmlns:xlink="http://www.w3.org/1999/xlink" content-type="dwc:verbatimCoordinates" xlink:type="simple"><named-content content-type="geo-json" specific-use="{&#34;type&#34;:&#34;Point&#34;,&#34;coordinates&#34;:[-24.666667,67.816667]}" id="NCID0ESTBI" xlink:type="simple">67°49'N, 24°40'W</named-content></named-content>
              </td><td rowspan="1" colspan="1">1510</td><td rowspan="1" colspan="1">-0.74</td><td rowspan="1" colspan="1">35.1</td><td rowspan="1" colspan="1">18</td><td rowspan="1" colspan="1">10</td><td rowspan="1" colspan="1">1958</td><td rowspan="1" colspan="1">13</td><td rowspan="1" colspan="1">
                <abbrev xmlns:xlink="http://www.w3.org/1999/xlink" content-type="institution" xlink:title="Department of Hydrobiology Moscow Lomonosov State University, Russia" id="ABBRID0EQUBI" xlink:type="simple">KGB</abbrev>
              </td></tr><tr><td rowspan="1" colspan="1">
                <italic><tp:taxon-name><tp:taxon-name-part taxon-name-part-type="genus" reg="Thelepus">T.</tp:taxon-name-part> <tp:taxon-name-part taxon-name-part-type="species" reg="marthae">marthae</tp:taxon-name-part></tp:taxon-name></italic>
              </td><td rowspan="1" colspan="1">Sevastopol</td><td rowspan="1" colspan="1">15.2457</td><td rowspan="1" colspan="2">
                <named-content xmlns:xlink="http://www.w3.org/1999/xlink" content-type="dwc:verbatimCoordinates" xlink:type="simple"><named-content content-type="geo-json" specific-use="{&#34;type&#34;:&#34;Point&#34;,&#34;coordinates&#34;:[-10.350000,71.100000]}" id="NCID0ESVBI" xlink:type="simple">71°06'N, 10°21'W</named-content></named-content>
              </td><td rowspan="1" colspan="1">1360</td><td rowspan="1" colspan="1">-0.79</td><td rowspan="1" colspan="1">34.9</td><td rowspan="1" colspan="1">6</td><td rowspan="1" colspan="1">11</td><td rowspan="1" colspan="1">1959</td><td rowspan="1" colspan="1">4</td><td rowspan="1" colspan="1">
                <abbrev xmlns:xlink="http://www.w3.org/1999/xlink" content-type="institution" xlink:title="Department of Hydrobiology Moscow Lomonosov State University, Russia" id="ABBRID0EQWBI" xlink:type="simple">KGB</abbrev>
              </td></tr><tr><td rowspan="1" colspan="1">
                <italic><tp:taxon-name><tp:taxon-name-part taxon-name-part-type="genus" reg="Thelepus">T.</tp:taxon-name-part> <tp:taxon-name-part taxon-name-part-type="species" reg="marthae">marthae</tp:taxon-name-part></tp:taxon-name></italic>
              </td><td rowspan="1" colspan="1">Sevastopol</td><td rowspan="1" colspan="1">15.2549</td><td rowspan="1" colspan="2">
                <named-content xmlns:xlink="http://www.w3.org/1999/xlink" content-type="dwc:verbatimCoordinates" xlink:type="simple"><named-content content-type="geo-json" specific-use="{&#34;type&#34;:&#34;Point&#34;,&#34;coordinates&#34;:[-7.500000,63.000000]}" id="NCID0ESXBI" xlink:type="simple">63°00'N, 7°30'W</named-content></named-content>
              </td><td rowspan="1" colspan="1">710</td><td rowspan="1" colspan="1">-0.2</td><td rowspan="1" colspan="1">34.9</td><td rowspan="1" colspan="1">4</td><td rowspan="1" colspan="1">12</td><td rowspan="1" colspan="1">1959</td><td rowspan="1" colspan="1">40</td><td rowspan="1" colspan="1">
                <abbrev xmlns:xlink="http://www.w3.org/1999/xlink" content-type="institution" xlink:title="Department of Hydrobiology Moscow Lomonosov State University, Russia" id="ABBRID0EQYBI" xlink:type="simple">KGB</abbrev>
              </td></tr><tr><td rowspan="1" colspan="1">
                <italic><tp:taxon-name><tp:taxon-name-part taxon-name-part-type="genus" reg="Thelepus">T.</tp:taxon-name-part> <tp:taxon-name-part taxon-name-part-type="species" reg="marthae">marthae</tp:taxon-name-part></tp:taxon-name></italic>
              </td><td rowspan="1" colspan="1">Shmidt</td><td rowspan="1" colspan="1">26.2002</td><td rowspan="1" colspan="2">
                <named-content xmlns:xlink="http://www.w3.org/1999/xlink" content-type="dwc:verbatimCoordinates" xlink:type="simple"><named-content content-type="geo-json" specific-use="{&#34;type&#34;:&#34;Point&#34;,&#34;coordinates&#34;:[29.833333,80.100000]}" id="NCID0ESZBI" xlink:type="simple">80°06'N, 29°50'E</named-content></named-content>
              </td><td rowspan="1" colspan="1">305</td><td rowspan="1" colspan="1">-</td><td rowspan="1" colspan="1">-</td><td rowspan="1" colspan="1">8</td><td rowspan="1" colspan="1">8</td><td rowspan="1" colspan="1">1986</td><td rowspan="1" colspan="1">1</td><td rowspan="1" colspan="1">
                <abbrev xmlns:xlink="http://www.w3.org/1999/xlink" content-type="institution" xlink:title="Department of Hydrobiology Moscow Lomonosov State University, Russia" id="ABBRID0EQ1BI" xlink:type="simple">KGB</abbrev>
              </td></tr><tr><td rowspan="1" colspan="1">
                <italic><tp:taxon-name><tp:taxon-name-part taxon-name-part-type="genus" reg="Thelepus">T.</tp:taxon-name-part> <tp:taxon-name-part taxon-name-part-type="species" reg="marthae">marthae</tp:taxon-name-part></tp:taxon-name></italic>
              </td><td rowspan="1" colspan="1">
                <abbrev xmlns:xlink="http://www.w3.org/1999/xlink" xlink:title="drifting ice station Severniy Polus 22" id="ABBRID0EJ2BI" xlink:type="simple">SP-22</abbrev>
              </td><td rowspan="1" colspan="1">78.60</td><td rowspan="1" colspan="2">
                <named-content xmlns:xlink="http://www.w3.org/1999/xlink" content-type="dwc:verbatimCoordinates" xlink:type="simple"><named-content content-type="geo-json" specific-use="{&#34;type&#34;:&#34;Point&#34;,&#34;coordinates&#34;:[-161.833333,73.716667]}" id="NCID0EX2BI" xlink:type="simple">73°43'N, 161°50'W</named-content></named-content>
              </td><td rowspan="1" colspan="1">300</td><td rowspan="1" colspan="1">-</td><td rowspan="1" colspan="1">-</td><td rowspan="1" colspan="1">-</td><td rowspan="1" colspan="1">12</td><td rowspan="1" colspan="1">1978</td><td rowspan="1" colspan="1">26</td><td rowspan="1" colspan="1">
                <abbrev xmlns:xlink="http://www.w3.org/1999/xlink" content-type="institution" xlink:title="Department of Hydrobiology Moscow Lomonosov State University, Russia" id="ABBRID0EV3BI" xlink:type="simple">KGB</abbrev>
              </td></tr><tr><td rowspan="1" colspan="1">
                <italic><tp:taxon-name><tp:taxon-name-part taxon-name-part-type="genus" reg="Thelepus">T.</tp:taxon-name-part> <tp:taxon-name-part taxon-name-part-type="species" reg="marthae">marthae</tp:taxon-name-part></tp:taxon-name></italic>
              </td><td rowspan="1" colspan="1">
                <abbrev xmlns:xlink="http://www.w3.org/1999/xlink" xlink:title="drifting ice station Severniy Polus 22" id="ABBRID0EO4BI" xlink:type="simple">SP-22</abbrev>
              </td><td rowspan="1" colspan="1">79.69</td><td rowspan="1" colspan="2">
                <named-content xmlns:xlink="http://www.w3.org/1999/xlink" content-type="dwc:verbatimCoordinates" xlink:type="simple"><named-content content-type="geo-json" specific-use="{&#34;type&#34;:&#34;Point&#34;,&#34;coordinates&#34;:[-164.133333,74.416667]}" id="NCID0E34BI" xlink:type="simple">74°25'N, 164°08'W</named-content></named-content>
              </td><td rowspan="1" colspan="1">445</td><td rowspan="1" colspan="1">-</td><td rowspan="1" colspan="1">-</td><td rowspan="1" colspan="1">4</td><td rowspan="1" colspan="1">1</td><td rowspan="1" colspan="1">1979</td><td rowspan="1" colspan="1">10</td><td rowspan="1" colspan="1">
                <abbrev xmlns:xlink="http://www.w3.org/1999/xlink" content-type="institution" xlink:title="Department of Hydrobiology Moscow Lomonosov State University, Russia" id="ABBRID0E15BI" xlink:type="simple">KGB</abbrev>
              </td></tr><tr><td rowspan="1" colspan="1">
                <italic><tp:taxon-name><tp:taxon-name-part taxon-name-part-type="genus" reg="Thelepus">T.</tp:taxon-name-part> <tp:taxon-name-part taxon-name-part-type="species" reg="marthae">marthae</tp:taxon-name-part></tp:taxon-name></italic>
              </td><td rowspan="1" colspan="1">
                <abbrev xmlns:xlink="http://www.w3.org/1999/xlink" xlink:title="drifting ice station Severniy Polus 22" id="ABBRID0ET6BI" xlink:type="simple">SP-22</abbrev>
              </td><td rowspan="1" colspan="1">79.72</td><td rowspan="1" colspan="2">
                <named-content xmlns:xlink="http://www.w3.org/1999/xlink" content-type="dwc:verbatimCoordinates" xlink:type="simple"><named-content content-type="geo-json" specific-use="{&#34;type&#34;:&#34;Point&#34;,&#34;coordinates&#34;:[-164.000000,74.583333]}" id="NCID0EBACI" xlink:type="simple">74°35'N, 164°00'W</named-content></named-content>
              </td><td rowspan="1" colspan="1">795</td><td rowspan="1" colspan="1">-</td><td rowspan="1" colspan="1">-</td><td rowspan="1" colspan="1">7</td><td rowspan="1" colspan="1">1</td><td rowspan="1" colspan="1">1979</td><td rowspan="1" colspan="1">5</td><td rowspan="1" colspan="1">
                <abbrev xmlns:xlink="http://www.w3.org/1999/xlink" content-type="institution" xlink:title="Department of Hydrobiology Moscow Lomonosov State University, Russia" id="ABBRID0E6ACI" xlink:type="simple">KGB</abbrev>
              </td></tr><tr><td rowspan="1" colspan="1">
                <italic><tp:taxon-name><tp:taxon-name-part taxon-name-part-type="genus" reg="Thelepus">T.</tp:taxon-name-part> <tp:taxon-name-part taxon-name-part-type="species" reg="marthae">marthae</tp:taxon-name-part></tp:taxon-name></italic>
              </td><td rowspan="1" colspan="1">
                <abbrev xmlns:xlink="http://www.w3.org/1999/xlink" xlink:title="drifting ice station Severniy Polus 22" id="ABBRID0EYBCI" xlink:type="simple">SP-22</abbrev>
              </td><td rowspan="1" colspan="1">79.74</td><td rowspan="1" colspan="2">
                <named-content xmlns:xlink="http://www.w3.org/1999/xlink" content-type="dwc:verbatimCoordinates" xlink:type="simple"><named-content content-type="geo-json" specific-use="{&#34;type&#34;:&#34;Point&#34;,&#34;coordinates&#34;:[-164.500000,74.633333]}" id="NCID0EGCCI" xlink:type="simple">74°38'N, 164°30'W</named-content></named-content>
              </td><td rowspan="1" colspan="1">465</td><td rowspan="1" colspan="1">-</td><td rowspan="1" colspan="1">-</td><td rowspan="1" colspan="1">9</td><td rowspan="1" colspan="1">1</td><td rowspan="1" colspan="1">1979</td><td rowspan="1" colspan="1">11</td><td rowspan="1" colspan="1">
                <abbrev xmlns:xlink="http://www.w3.org/1999/xlink" content-type="institution" xlink:title="Department of Hydrobiology Moscow Lomonosov State University, Russia" id="ABBRID0EEDCI" xlink:type="simple">KGB</abbrev>
              </td></tr><tr><td rowspan="1" colspan="1">
                <italic><tp:taxon-name><tp:taxon-name-part taxon-name-part-type="genus" reg="Thelepus">T.</tp:taxon-name-part> <tp:taxon-name-part taxon-name-part-type="species" reg="marthae">marthae</tp:taxon-name-part></tp:taxon-name></italic>
              </td><td rowspan="1" colspan="1">
                <abbrev xmlns:xlink="http://www.w3.org/1999/xlink" xlink:title="drifting ice station Severniy Polus 22" id="ABBRID0E4DCI" xlink:type="simple">SP-22</abbrev>
              </td><td rowspan="1" colspan="1">79.105</td><td rowspan="1" colspan="2">
                <named-content xmlns:xlink="http://www.w3.org/1999/xlink" content-type="dwc:verbatimCoordinates" xlink:type="simple"><named-content content-type="geo-json" specific-use="{&#34;type&#34;:&#34;Point&#34;,&#34;coordinates&#34;:[-170.083333,75.183333]}" id="NCID0ELECI" xlink:type="simple">75°11'N, 170°05'W</named-content></named-content>
              </td><td rowspan="1" colspan="1">315</td><td rowspan="1" colspan="1">-</td><td rowspan="1" colspan="1">-</td><td rowspan="1" colspan="1">27</td><td rowspan="1" colspan="1">2</td><td rowspan="1" colspan="1">1979</td><td rowspan="1" colspan="1">6</td><td rowspan="1" colspan="1">
                <abbrev xmlns:xlink="http://www.w3.org/1999/xlink" content-type="institution" xlink:title="Department of Hydrobiology Moscow Lomonosov State University, Russia" id="ABBRID0EJFCI" xlink:type="simple">KGB</abbrev>
              </td></tr><tr><td rowspan="1" colspan="1">
                <italic><tp:taxon-name><tp:taxon-name-part taxon-name-part-type="genus" reg="Thelepus">T.</tp:taxon-name-part> <tp:taxon-name-part taxon-name-part-type="species" reg="marthae">marthae</tp:taxon-name-part></tp:taxon-name></italic>
              </td><td rowspan="1" colspan="1">
                <abbrev xmlns:xlink="http://www.w3.org/1999/xlink" xlink:title="drifting ice station Severniy Polus 22" id="ABBRID0ECGCI" xlink:type="simple">SP-22</abbrev>
              </td><td rowspan="1" colspan="1">79.108</td><td rowspan="1" colspan="2">
                <named-content xmlns:xlink="http://www.w3.org/1999/xlink" content-type="dwc:verbatimCoordinates" xlink:type="simple"><named-content content-type="geo-json" specific-use="{&#34;type&#34;:&#34;Point&#34;,&#34;coordinates&#34;:[-170.500000,75.216667]}" id="NCID0EQGCI" xlink:type="simple">75°13'N, 170°30'W</named-content></named-content>
              </td><td rowspan="1" colspan="1">370</td><td rowspan="1" colspan="1">-</td><td rowspan="1" colspan="1">-</td><td rowspan="1" colspan="1">4</td><td rowspan="1" colspan="1">3</td><td rowspan="1" colspan="1">1979</td><td rowspan="1" colspan="1">4</td><td rowspan="1" colspan="1">
                <abbrev xmlns:xlink="http://www.w3.org/1999/xlink" content-type="institution" xlink:title="Department of Hydrobiology Moscow Lomonosov State University, Russia" id="ABBRID0EOHCI" xlink:type="simple">KGB</abbrev>
              </td></tr><tr><td rowspan="1" colspan="1">
                <italic><tp:taxon-name><tp:taxon-name-part taxon-name-part-type="genus" reg="Thelepus">T.</tp:taxon-name-part> <tp:taxon-name-part taxon-name-part-type="species" reg="marthae">marthae</tp:taxon-name-part></tp:taxon-name></italic>
              </td><td rowspan="1" colspan="1">
                <abbrev xmlns:xlink="http://www.w3.org/1999/xlink" xlink:title="drifting ice station Severniy Polus 22" id="ABBRID0EHICI" xlink:type="simple">SP-22</abbrev>
              </td><td rowspan="1" colspan="1">79.112</td><td rowspan="1" colspan="2">
                <named-content xmlns:xlink="http://www.w3.org/1999/xlink" content-type="dwc:verbatimCoordinates" xlink:type="simple"><named-content content-type="geo-json" specific-use="{&#34;type&#34;:&#34;Point&#34;,&#34;coordinates&#34;:[-171.166667,75.233333]}" id="NCID0EVICI" xlink:type="simple">75°14'N, 171°10'W</named-content></named-content>
              </td><td rowspan="1" colspan="1">455</td><td rowspan="1" colspan="1">-</td><td rowspan="1" colspan="1">-</td><td rowspan="1" colspan="1">10</td><td rowspan="1" colspan="1">3</td><td rowspan="1" colspan="1">1979</td><td rowspan="1" colspan="1">42</td><td rowspan="1" colspan="1">
                <abbrev xmlns:xlink="http://www.w3.org/1999/xlink" content-type="institution" xlink:title="Department of Hydrobiology Moscow Lomonosov State University, Russia" id="ABBRID0ETJCI" xlink:type="simple">KGB</abbrev>
              </td></tr><tr><td rowspan="1" colspan="1">
                <italic><tp:taxon-name><tp:taxon-name-part taxon-name-part-type="genus" reg="Thelepus">T.</tp:taxon-name-part> <tp:taxon-name-part taxon-name-part-type="species" reg="marthae">marthae</tp:taxon-name-part></tp:taxon-name></italic>
              </td><td rowspan="1" colspan="1">
                <abbrev xmlns:xlink="http://www.w3.org/1999/xlink" xlink:title="drifting ice station Severniy Polus 22" id="ABBRID0EMKCI" xlink:type="simple">SP-22</abbrev>
              </td><td rowspan="1" colspan="1">79.115</td><td rowspan="1" colspan="2">
                <named-content xmlns:xlink="http://www.w3.org/1999/xlink" content-type="dwc:verbatimCoordinates" xlink:type="simple"><named-content content-type="geo-json" specific-use="{&#34;type&#34;:&#34;Point&#34;,&#34;coordinates&#34;:[-171.500000,75.033333]}" id="NCID0E1KCI" xlink:type="simple">75°02'N, 171°30'W</named-content></named-content>
              </td><td rowspan="1" colspan="1">382</td><td rowspan="1" colspan="1">-</td><td rowspan="1" colspan="1">-</td><td rowspan="1" colspan="1">16</td><td rowspan="1" colspan="1">3</td><td rowspan="1" colspan="1">1979</td><td rowspan="1" colspan="1">11</td><td rowspan="1" colspan="1">
                <abbrev xmlns:xlink="http://www.w3.org/1999/xlink" content-type="institution" xlink:title="Department of Hydrobiology Moscow Lomonosov State University, Russia" id="ABBRID0EYLCI" xlink:type="simple">KGB</abbrev>
              </td></tr><tr><td rowspan="1" colspan="1">
                <italic><tp:taxon-name><tp:taxon-name-part taxon-name-part-type="genus" reg="Thelepus">T.</tp:taxon-name-part> <tp:taxon-name-part taxon-name-part-type="species" reg="marthae">marthae</tp:taxon-name-part></tp:taxon-name></italic>
              </td><td rowspan="1" colspan="1">
                <abbrev xmlns:xlink="http://www.w3.org/1999/xlink" xlink:title="drifting ice station Severniy Polus 22" id="ABBRID0ERMCI" xlink:type="simple">SP-22</abbrev>
              </td><td rowspan="1" colspan="1">79.120</td><td rowspan="1" colspan="2">
                <named-content xmlns:xlink="http://www.w3.org/1999/xlink" content-type="dwc:verbatimCoordinates" xlink:type="simple"><named-content content-type="geo-json" specific-use="{&#34;type&#34;:&#34;Point&#34;,&#34;coordinates&#34;:[-171.616667,74.900000]}" id="NCID0E6MCI" xlink:type="simple">74°54'N, 171°37'W</named-content></named-content>
              </td><td rowspan="1" colspan="1">330</td><td rowspan="1" colspan="1">-</td><td rowspan="1" colspan="1">-</td><td rowspan="1" colspan="1">24</td><td rowspan="1" colspan="1">3</td><td rowspan="1" colspan="1">1979</td><td rowspan="1" colspan="1">8</td><td rowspan="1" colspan="1">
                <abbrev xmlns:xlink="http://www.w3.org/1999/xlink" content-type="institution" xlink:title="Department of Hydrobiology Moscow Lomonosov State University, Russia" id="ABBRID0E4NCI" xlink:type="simple">KGB</abbrev>
              </td></tr><tr><td rowspan="1" colspan="1">
                <italic><tp:taxon-name><tp:taxon-name-part taxon-name-part-type="genus" reg="Thelepus">T.</tp:taxon-name-part> <tp:taxon-name-part taxon-name-part-type="species" reg="marthae">marthae</tp:taxon-name-part></tp:taxon-name></italic>
              </td><td rowspan="1" colspan="1">
                <abbrev xmlns:xlink="http://www.w3.org/1999/xlink" xlink:title="drifting ice station Severniy Polus 22" id="ABBRID0EWOCI" xlink:type="simple">SP-22</abbrev>
              </td><td rowspan="1" colspan="1">79.122</td><td rowspan="1" colspan="2">
                <named-content xmlns:xlink="http://www.w3.org/1999/xlink" content-type="dwc:verbatimCoordinates" xlink:type="simple"><named-content content-type="geo-json" specific-use="{&#34;type&#34;:&#34;Point&#34;,&#34;coordinates&#34;:[-171.666667,74.916667]}" id="NCID0EEPCI" xlink:type="simple">74°55'N, 171°40'W</named-content></named-content>
              </td><td rowspan="1" colspan="1">345</td><td rowspan="1" colspan="1">-</td><td rowspan="1" colspan="1">-</td><td rowspan="1" colspan="1">26</td><td rowspan="1" colspan="1">3</td><td rowspan="1" colspan="1">1979</td><td rowspan="1" colspan="1">5</td><td rowspan="1" colspan="1">
                <abbrev xmlns:xlink="http://www.w3.org/1999/xlink" content-type="institution" xlink:title="Department of Hydrobiology Moscow Lomonosov State University, Russia" id="ABBRID0ECQCI" xlink:type="simple">KGB</abbrev>
              </td></tr><tr><td rowspan="1" colspan="1">
                <italic><tp:taxon-name><tp:taxon-name-part taxon-name-part-type="genus" reg="Thelepus">T.</tp:taxon-name-part> <tp:taxon-name-part taxon-name-part-type="species" reg="marthae">marthae</tp:taxon-name-part></tp:taxon-name></italic>
              </td><td rowspan="1" colspan="1">
                <abbrev xmlns:xlink="http://www.w3.org/1999/xlink" xlink:title="drifting ice station Severniy Polus 22" id="ABBRID0E2QCI" xlink:type="simple">SP-22</abbrev>
              </td><td rowspan="1" colspan="1">79.124</td><td rowspan="1" colspan="2">
                <named-content xmlns:xlink="http://www.w3.org/1999/xlink" content-type="dwc:verbatimCoordinates" xlink:type="simple"><named-content content-type="geo-json" specific-use="{&#34;type&#34;:&#34;Point&#34;,&#34;coordinates&#34;:[-171.916667,74.916667]}" id="NCID0EJRCI" xlink:type="simple">74°55'N, 171°55'W</named-content></named-content>
              </td><td rowspan="1" colspan="1">355</td><td rowspan="1" colspan="1">-</td><td rowspan="1" colspan="1">-</td><td rowspan="1" colspan="1">1</td><td rowspan="1" colspan="1">4</td><td rowspan="1" colspan="1">1979</td><td rowspan="1" colspan="1">2</td><td rowspan="1" colspan="1">
                <abbrev xmlns:xlink="http://www.w3.org/1999/xlink" content-type="institution" xlink:title="Department of Hydrobiology Moscow Lomonosov State University, Russia" id="ABBRID0EHSCI" xlink:type="simple">KGB</abbrev>
              </td></tr><tr><td rowspan="1" colspan="1">
                <italic><tp:taxon-name><tp:taxon-name-part taxon-name-part-type="genus" reg="Thelepus">T.</tp:taxon-name-part> <tp:taxon-name-part taxon-name-part-type="species" reg="marthae">marthae</tp:taxon-name-part></tp:taxon-name></italic>
              </td><td rowspan="1" colspan="1">
                <abbrev xmlns:xlink="http://www.w3.org/1999/xlink" xlink:title="drifting ice station Severniy Polus 22" id="ABBRID0EATCI" xlink:type="simple">SP-22</abbrev>
              </td><td rowspan="1" colspan="1">79.128</td><td rowspan="1" colspan="2">
                <named-content xmlns:xlink="http://www.w3.org/1999/xlink" content-type="dwc:verbatimCoordinates" xlink:type="simple"><named-content content-type="geo-json" specific-use="{&#34;type&#34;:&#34;Point&#34;,&#34;coordinates&#34;:[-172.250000,74.883333]}" id="NCID0EOTCI" xlink:type="simple">74°53'N, 172°15'W</named-content></named-content>
              </td><td rowspan="1" colspan="1">332</td><td rowspan="1" colspan="1">-</td><td rowspan="1" colspan="1">-</td><td rowspan="1" colspan="1">10</td><td rowspan="1" colspan="1">4</td><td rowspan="1" colspan="1">1979</td><td rowspan="1" colspan="1">2</td><td rowspan="1" colspan="1">
                <abbrev xmlns:xlink="http://www.w3.org/1999/xlink" content-type="institution" xlink:title="Department of Hydrobiology Moscow Lomonosov State University, Russia" id="ABBRID0EMUCI" xlink:type="simple">KGB</abbrev>
              </td></tr><tr><td rowspan="1" colspan="1">
                <italic><tp:taxon-name><tp:taxon-name-part taxon-name-part-type="genus" reg="Thelepus">T.</tp:taxon-name-part> <tp:taxon-name-part taxon-name-part-type="species" reg="marthae">marthae</tp:taxon-name-part></tp:taxon-name></italic>
              </td><td rowspan="1" colspan="1">Tunetz</td><td rowspan="1" colspan="1">105.6</td><td rowspan="1" colspan="2">
                <named-content xmlns:xlink="http://www.w3.org/1999/xlink" content-type="dwc:verbatimCoordinates" xlink:type="simple"><named-content content-type="geo-json" specific-use="{&#34;type&#34;:&#34;Point&#34;,&#34;coordinates&#34;:[10.000000,68.000000]}" id="NCID0EOVCI" xlink:type="simple">68°00'N, 10°00'E</named-content></named-content>
              </td><td rowspan="1" colspan="1">970</td><td rowspan="1" colspan="1">-0.96</td><td rowspan="1" colspan="1">34.9</td><td rowspan="1" colspan="1">15</td><td rowspan="1" colspan="1">6</td><td rowspan="1" colspan="1">1978</td><td rowspan="1" colspan="1">75</td><td rowspan="1" colspan="1">
                <abbrev xmlns:xlink="http://www.w3.org/1999/xlink" content-type="institution" xlink:title="Department of Hydrobiology Moscow Lomonosov State University, Russia" id="ABBRID0EMWCI" xlink:type="simple">KGB</abbrev>
              </td></tr><tr><td rowspan="1" colspan="1">
                <italic><tp:taxon-name><tp:taxon-name-part taxon-name-part-type="genus" reg="Thelepus">T.</tp:taxon-name-part> <tp:taxon-name-part taxon-name-part-type="species" reg="marthae">marthae</tp:taxon-name-part></tp:taxon-name></italic>
              </td><td rowspan="1" colspan="1">Tunetz</td><td rowspan="1" colspan="1">105.16</td><td rowspan="1" colspan="2">
                <named-content xmlns:xlink="http://www.w3.org/1999/xlink" content-type="dwc:verbatimCoordinates" xlink:type="simple"><named-content content-type="geo-json" specific-use="{&#34;type&#34;:&#34;Point&#34;,&#34;coordinates&#34;:[14.000000,72.833333]}" id="NCID0EOXCI" xlink:type="simple">72°50'N, 14°00'E</named-content></named-content>
              </td><td rowspan="1" colspan="1">960</td><td rowspan="1" colspan="1">-0.96</td><td rowspan="1" colspan="1">34.9</td><td rowspan="1" colspan="1">30</td><td rowspan="1" colspan="1">6</td><td rowspan="1" colspan="1">1978</td><td rowspan="1" colspan="1">1</td><td rowspan="1" colspan="1">
                <abbrev xmlns:xlink="http://www.w3.org/1999/xlink" content-type="institution" xlink:title="Department of Hydrobiology Moscow Lomonosov State University, Russia" id="ABBRID0EMYCI" xlink:type="simple">KGB</abbrev>
              </td></tr><tr><td rowspan="1" colspan="1">
                <italic><tp:taxon-name><tp:taxon-name-part taxon-name-part-type="genus" reg="Thelepus">T.</tp:taxon-name-part> <tp:taxon-name-part taxon-name-part-type="species" reg="marthae">marthae</tp:taxon-name-part></tp:taxon-name></italic>
              </td><td rowspan="1" colspan="1">Tunetz</td><td rowspan="1" colspan="1">105.21</td><td rowspan="1" colspan="2">
                <named-content xmlns:xlink="http://www.w3.org/1999/xlink" content-type="dwc:verbatimCoordinates" xlink:type="simple"><named-content content-type="geo-json" specific-use="{&#34;type&#34;:&#34;Point&#34;,&#34;coordinates&#34;:[15.916667,74.500000]}" id="NCID0EOZCI" xlink:type="simple">74°30'N, 15°55'E</named-content></named-content>
              </td><td rowspan="1" colspan="1">930</td><td rowspan="1" colspan="1">-0.3</td><td rowspan="1" colspan="1">34.9</td><td rowspan="1" colspan="1">6</td><td rowspan="1" colspan="1">7</td><td rowspan="1" colspan="1">1978</td><td rowspan="1" colspan="1">4</td><td rowspan="1" colspan="1">
                <abbrev xmlns:xlink="http://www.w3.org/1999/xlink" content-type="institution" xlink:title="Department of Hydrobiology Moscow Lomonosov State University, Russia" id="ABBRID0EM1CI" xlink:type="simple">KGB</abbrev>
              </td></tr><tr><td rowspan="1" colspan="1">
                <italic><tp:taxon-name><tp:taxon-name-part taxon-name-part-type="genus" reg="Thelepus">T.</tp:taxon-name-part> <tp:taxon-name-part taxon-name-part-type="species" reg="marthae">marthae</tp:taxon-name-part></tp:taxon-name></italic>
              </td><td rowspan="1" colspan="1">Vichegda</td><td rowspan="1" colspan="1">2.22</td><td rowspan="1" colspan="2">
                <named-content xmlns:xlink="http://www.w3.org/1999/xlink" content-type="dwc:verbatimCoordinates" xlink:type="simple"><named-content content-type="geo-json" specific-use="{&#34;type&#34;:&#34;Point&#34;,&#34;coordinates&#34;:[58.850000,72.783333]}" id="NCID0EO2CI" xlink:type="simple">72°47'N, 58°51'E</named-content></named-content>
              </td><td rowspan="1" colspan="1">380</td><td rowspan="1" colspan="1">-1.84</td><td rowspan="1" colspan="1">34.9</td><td rowspan="1" colspan="1">12</td><td rowspan="1" colspan="1">9</td><td rowspan="1" colspan="1">1975</td><td rowspan="1" colspan="1">12</td><td rowspan="1" colspan="1">
                <abbrev xmlns:xlink="http://www.w3.org/1999/xlink" content-type="institution" xlink:title="Department of Hydrobiology Moscow Lomonosov State University, Russia" id="ABBRID0EM3CI" xlink:type="simple">KGB</abbrev>
              </td></tr><tr><td rowspan="1" colspan="1">
                <italic><tp:taxon-name><tp:taxon-name-part taxon-name-part-type="genus" reg="Thelepus">T.</tp:taxon-name-part> <tp:taxon-name-part taxon-name-part-type="species" reg="marthae">marthae</tp:taxon-name-part></tp:taxon-name></italic>
              </td><td rowspan="1" colspan="1">Vichegda</td><td rowspan="1" colspan="1">2.30</td><td rowspan="1" colspan="2">
                <named-content xmlns:xlink="http://www.w3.org/1999/xlink" content-type="dwc:verbatimCoordinates" xlink:type="simple"><named-content content-type="geo-json" specific-use="{&#34;type&#34;:&#34;Point&#34;,&#34;coordinates&#34;:[57.000000,72.000000]}" id="NCID0EO4CI" xlink:type="simple">72°00'N, 57°00'E</named-content></named-content>
              </td><td rowspan="1" colspan="1">330</td><td rowspan="1" colspan="1">-1.8</td><td rowspan="1" colspan="1">34.8</td><td rowspan="1" colspan="1">16</td><td rowspan="1" colspan="1">9</td><td rowspan="1" colspan="1">1975</td><td rowspan="1" colspan="1">10</td><td rowspan="1" colspan="1">
                <abbrev xmlns:xlink="http://www.w3.org/1999/xlink" content-type="institution" xlink:title="Department of Hydrobiology Moscow Lomonosov State University, Russia" id="ABBRID0EM5CI" xlink:type="simple">KGB</abbrev>
              </td></tr><tr><td rowspan="1" colspan="1">
                <italic><tp:taxon-name><tp:taxon-name-part taxon-name-part-type="genus" reg="Thelepus">T.</tp:taxon-name-part> <tp:taxon-name-part taxon-name-part-type="species" reg="marthae">marthae</tp:taxon-name-part></tp:taxon-name></italic>
              </td><td rowspan="1" colspan="1">n/a</td><td rowspan="1" colspan="1">1/33266</td><td rowspan="1" colspan="2">
                <named-content xmlns:xlink="http://www.w3.org/1999/xlink" content-type="dwc:verbatimCoordinates" xlink:type="simple"><named-content content-type="geo-json" specific-use="{&#34;type&#34;:&#34;Point&#34;,&#34;coordinates&#34;:[78.166667,79.133333]}" id="NCID0EO6CI" xlink:type="simple">79°08'N, 78°10'E</named-content></named-content>
              </td><td rowspan="1" colspan="1">95</td><td rowspan="1" colspan="1">-</td><td rowspan="1" colspan="1">-</td><td rowspan="1" colspan="1">18</td><td rowspan="1" colspan="1">8</td><td rowspan="1" colspan="1">1930</td><td rowspan="1" colspan="1">7</td><td rowspan="1" colspan="1">ZIN</td></tr><tr><td rowspan="1" colspan="1">
                <italic><tp:taxon-name><tp:taxon-name-part taxon-name-part-type="genus" reg="Thelepus">T.</tp:taxon-name-part> <tp:taxon-name-part taxon-name-part-type="species" reg="parapari">parapari</tp:taxon-name-part></tp:taxon-name></italic>
              </td><td rowspan="1" colspan="1">n/a</td><td rowspan="1" colspan="1">16.01/5689</td><td rowspan="1" colspan="2">Roquetas de Mar Almería, Andalucía, Spain</td><td rowspan="1" colspan="1">2</td><td rowspan="1" colspan="1">-</td><td rowspan="1" colspan="1">-</td><td rowspan="1" colspan="1">-</td><td rowspan="1" colspan="1">3</td><td rowspan="1" colspan="1">1986</td><td rowspan="1" colspan="1">31</td><td rowspan="1" colspan="1">
                <named-content xmlns:xlink="http://www.w3.org/1999/xlink" content-type="dwc:institutional_code" xlink:type="simple">MNCN</named-content>
              </td></tr><tr><td rowspan="1" colspan="1">
                <italic><tp:taxon-name><tp:taxon-name-part taxon-name-part-type="genus" reg="Thelepus">T.</tp:taxon-name-part> <tp:taxon-name-part taxon-name-part-type="species" reg="parapari">parapari</tp:taxon-name-part></tp:taxon-name></italic>
              </td><td rowspan="1" colspan="1">n/a</td><td rowspan="1" colspan="1">16.01/5700</td><td rowspan="1" colspan="2"/><td rowspan="1" colspan="1">2</td><td rowspan="1" colspan="1">-</td><td rowspan="1" colspan="1">-</td><td rowspan="1" colspan="1">-</td><td rowspan="1" colspan="1">7</td><td rowspan="1" colspan="1">1986</td><td rowspan="1" colspan="1">37</td><td rowspan="1" colspan="1">
                <named-content xmlns:xlink="http://www.w3.org/1999/xlink" content-type="dwc:institutional_code" xlink:type="simple">MNCN</named-content>
              </td></tr><tr><td rowspan="1" colspan="1">
                <italic><tp:taxon-name><tp:taxon-name-part taxon-name-part-type="genus" reg="Thelepus">T.</tp:taxon-name-part> <tp:taxon-name-part taxon-name-part-type="species" reg="parapari">parapari</tp:taxon-name-part></tp:taxon-name></italic>
              </td><td rowspan="1" colspan="1">n/a</td><td rowspan="1" colspan="1">16.01/5704</td><td rowspan="1" colspan="2">Cala Uruguay, Almería, Andalucía, Spain</td><td rowspan="1" colspan="1">15</td><td rowspan="1" colspan="1">-</td><td rowspan="1" colspan="1">-</td><td rowspan="1" colspan="1">-</td><td rowspan="1" colspan="1">7</td><td rowspan="1" colspan="1">1986</td><td rowspan="1" colspan="1">25</td><td rowspan="1" colspan="1">
                <named-content xmlns:xlink="http://www.w3.org/1999/xlink" content-type="dwc:institutional_code" xlink:type="simple">MNCN</named-content>
              </td></tr><tr><td rowspan="1" colspan="1">
                <italic><tp:taxon-name><tp:taxon-name-part taxon-name-part-type="genus" reg="Thelepus">T.</tp:taxon-name-part> <tp:taxon-name-part taxon-name-part-type="species" reg="parapari">parapari</tp:taxon-name-part></tp:taxon-name></italic>
              </td><td rowspan="1" colspan="1">n/a</td><td rowspan="1" colspan="1">16.01/5706</td><td rowspan="1" colspan="2">Playa de los Genoveses, cabo de Gata, Almería, Andalucía, Spain</td><td rowspan="1" colspan="1">2</td><td rowspan="1" colspan="1">-</td><td rowspan="1" colspan="1">-</td><td rowspan="1" colspan="1">26</td><td rowspan="1" colspan="1">3</td><td rowspan="1" colspan="1">1986</td><td rowspan="1" colspan="1">57</td><td rowspan="1" colspan="1">
                <named-content xmlns:xlink="http://www.w3.org/1999/xlink" content-type="dwc:institutional_code" xlink:type="simple">MNCN</named-content>
              </td></tr><tr><td rowspan="1" colspan="1">
                <italic><tp:taxon-name><tp:taxon-name-part taxon-name-part-type="genus" reg="Thelepus">T.</tp:taxon-name-part> <tp:taxon-name-part taxon-name-part-type="species" reg="parapari">parapari</tp:taxon-name-part></tp:taxon-name></italic>
              </td><td rowspan="1" colspan="1">n/a</td><td rowspan="1" colspan="1">16.01/5709</td><td rowspan="1" colspan="2">Nerja, Málaga, Andalucía, Spain</td><td rowspan="1" colspan="1">-</td><td rowspan="1" colspan="1">-</td><td rowspan="1" colspan="1">-</td><td rowspan="1" colspan="1">19</td><td rowspan="1" colspan="1">1</td><td rowspan="1" colspan="1">1983</td><td rowspan="1" colspan="1">1</td><td rowspan="1" colspan="1">
                <named-content xmlns:xlink="http://www.w3.org/1999/xlink" content-type="dwc:institutional_code" xlink:type="simple">MNCN</named-content>
              </td></tr><tr><td rowspan="1" colspan="1">
                <italic><tp:taxon-name><tp:taxon-name-part taxon-name-part-type="genus" reg="Thelepus">T.</tp:taxon-name-part> <tp:taxon-name-part taxon-name-part-type="species" reg="parapari">parapari</tp:taxon-name-part></tp:taxon-name></italic>
              </td><td rowspan="1" colspan="1">n/a</td><td rowspan="1" colspan="1">16.01/5711</td><td rowspan="1" colspan="2"/><td rowspan="1" colspan="1">-</td><td rowspan="1" colspan="1">-</td><td rowspan="1" colspan="1">-</td><td rowspan="1" colspan="1">28</td><td rowspan="1" colspan="1">12</td><td rowspan="1" colspan="1">1982</td><td rowspan="1" colspan="1">1</td><td rowspan="1" colspan="1">
                <named-content xmlns:xlink="http://www.w3.org/1999/xlink" content-type="dwc:institutional_code" xlink:type="simple">MNCN</named-content>
              </td></tr><tr><td rowspan="1" colspan="1">
                <italic><tp:taxon-name><tp:taxon-name-part taxon-name-part-type="genus" reg="Thelepus">T.</tp:taxon-name-part> <tp:taxon-name-part taxon-name-part-type="species" reg="parapari">parapari</tp:taxon-name-part></tp:taxon-name></italic>
              </td><td rowspan="1" colspan="1">n/a</td><td rowspan="1" colspan="1">16.01/5712</td><td rowspan="1" colspan="2"/><td rowspan="1" colspan="1">-</td><td rowspan="1" colspan="1">-</td><td rowspan="1" colspan="1">-</td><td rowspan="1" colspan="1">29</td><td rowspan="1" colspan="1">12</td><td rowspan="1" colspan="1">1983</td><td rowspan="1" colspan="1">1</td><td rowspan="1" colspan="1">
                <named-content xmlns:xlink="http://www.w3.org/1999/xlink" content-type="dwc:institutional_code" xlink:type="simple">MNCN</named-content>
              </td></tr><tr><td rowspan="1" colspan="1">
                <italic><tp:taxon-name><tp:taxon-name-part taxon-name-part-type="genus" reg="Thelepus">T.</tp:taxon-name-part> <tp:taxon-name-part taxon-name-part-type="species" reg="parapari">parapari</tp:taxon-name-part></tp:taxon-name></italic>
              </td><td rowspan="1" colspan="1">n/a</td><td rowspan="1" colspan="1">16.01/5713</td><td rowspan="1" colspan="2"/><td rowspan="1" colspan="1">-</td><td rowspan="1" colspan="1">-</td><td rowspan="1" colspan="1">-</td><td rowspan="1" colspan="1">14</td><td rowspan="1" colspan="1">6</td><td rowspan="1" colspan="1">1983</td><td rowspan="1" colspan="1">1</td><td rowspan="1" colspan="1">
                <named-content xmlns:xlink="http://www.w3.org/1999/xlink" content-type="dwc:institutional_code" xlink:type="simple">MNCN</named-content>
              </td></tr><tr><td rowspan="1" colspan="1">
                <italic><tp:taxon-name><tp:taxon-name-part taxon-name-part-type="genus" reg="Thelepus">T.</tp:taxon-name-part> <tp:taxon-name-part taxon-name-part-type="species" reg="parapari">parapari</tp:taxon-name-part></tp:taxon-name></italic>
              </td><td rowspan="1" colspan="1">n/a</td><td rowspan="1" colspan="1">16.01/5714</td><td rowspan="1" colspan="2"/><td rowspan="1" colspan="1">-</td><td rowspan="1" colspan="1">-</td><td rowspan="1" colspan="1">-</td><td rowspan="1" colspan="1">27</td><td rowspan="1" colspan="1">10</td><td rowspan="1" colspan="1">1983</td><td rowspan="1" colspan="1">3</td><td rowspan="1" colspan="1">
                <named-content xmlns:xlink="http://www.w3.org/1999/xlink" content-type="dwc:institutional_code" xlink:type="simple">MNCN</named-content>
              </td></tr><tr><td rowspan="1" colspan="1">
                <italic><tp:taxon-name><tp:taxon-name-part taxon-name-part-type="genus" reg="Thelepus">T.</tp:taxon-name-part> <tp:taxon-name-part taxon-name-part-type="species" reg="parapari">parapari</tp:taxon-name-part></tp:taxon-name></italic>
              </td><td rowspan="1" colspan="1">n/a</td><td rowspan="1" colspan="1">16.01/5716</td><td rowspan="1" colspan="2">Los Escullos, Almería, Andalucía, Spain</td><td rowspan="1" colspan="1">-</td><td rowspan="1" colspan="1">-</td><td rowspan="1" colspan="1">-</td><td rowspan="1" colspan="1">-</td><td rowspan="1" colspan="1">10</td><td rowspan="1" colspan="1">1984</td><td rowspan="1" colspan="1">9</td><td rowspan="1" colspan="1">
                <named-content xmlns:xlink="http://www.w3.org/1999/xlink" content-type="dwc:institutional_code" xlink:type="simple">MNCN</named-content>
              </td></tr><tr><td rowspan="1" colspan="1">
                <italic><tp:taxon-name><tp:taxon-name-part taxon-name-part-type="genus" reg="Thelepus">T.</tp:taxon-name-part> <tp:taxon-name-part taxon-name-part-type="species" reg="parapari">parapari</tp:taxon-name-part></tp:taxon-name></italic>
              </td><td rowspan="1" colspan="1">n/a</td><td rowspan="1" colspan="1">16.01/5717</td><td rowspan="1" colspan="2"/><td rowspan="1" colspan="1">-</td><td rowspan="1" colspan="1">-</td><td rowspan="1" colspan="1">-</td><td rowspan="1" colspan="1">-</td><td rowspan="1" colspan="1">10</td><td rowspan="1" colspan="1">1983</td><td rowspan="1" colspan="1">11</td><td rowspan="1" colspan="1">
                <named-content xmlns:xlink="http://www.w3.org/1999/xlink" content-type="dwc:institutional_code" xlink:type="simple">MNCN</named-content>
              </td></tr><tr><td rowspan="1" colspan="1">
                <italic><tp:taxon-name><tp:taxon-name-part taxon-name-part-type="genus" reg="Thelepus">T.</tp:taxon-name-part> <tp:taxon-name-part taxon-name-part-type="species" reg="triserialis">triserialis</tp:taxon-name-part></tp:taxon-name></italic>
              </td><td rowspan="1" colspan="1">n/a</td><td rowspan="1" colspan="1">2508</td><td rowspan="1" colspan="2">
                <named-content xmlns:xlink="http://www.w3.org/1999/xlink" content-type="dwc:verbatimCoordinates" xlink:type="simple"><named-content content-type="geo-json" specific-use="{&#34;type&#34;:&#34;Point&#34;,&#34;coordinates&#34;:[0.191667,39.800000]}" id="NCID0EFUDI" xlink:type="simple">39°48'N, 0°11'30"E</named-content></named-content>
              </td><td rowspan="1" colspan="1">-</td><td rowspan="1" colspan="1">-</td><td rowspan="1" colspan="1">-</td><td rowspan="1" colspan="1">29</td><td rowspan="1" colspan="1">04</td><td rowspan="1" colspan="1">1996</td><td rowspan="1" colspan="1">1</td><td rowspan="1" colspan="1">
                <named-content xmlns:xlink="http://www.w3.org/1999/xlink" content-type="dwc:institutional_code" xlink:type="simple">MNCN</named-content>
              </td></tr></tbody></table></table-wrap><fig id="F4" position="float" orientation="portrait"><label>Figure 4.</label><caption><p>
                  <italic><tp:taxon-name><tp:taxon-name-part taxon-name-part-type="genus" reg="Thelepus">Thelepus</tp:taxon-name-part> <tp:taxon-name-part taxon-name-part-type="species" reg="davehalli">davehalli</tp:taxon-name-part></tp:taxon-name></italic> sp. n. <bold>A–C</bold> anterior end: <bold>A</bold> dorsal view <bold>B</bold> ventral view <bold>C</bold> lateral view (arrowed nephridial papilla) <bold>D</bold> U48–U52 lateral view <bold>E</bold> – total view, rectangle shows position of <bold>D</bold> (arrow indicates last segment with notochaetae) <bold>F–H</bold> uncini: <bold>F, G</bold> U1 <bold>H</bold> U48, <bold>A–F, H</bold> Sevastopol st. 2587: <bold>A–E</bold> holotype <bold>F, H</bold> paratype <bold>G</bold> <abbrev xmlns:xlink="http://www.w3.org/1999/xlink" content-type="institution" xlink:title="APEM Ltd., UK" id="ABBRID0EBTBK" xlink:type="simple">APEM</abbrev> 232335. All worms but <bold>E</bold> stained with methylene blue. Scale bars: 2 mm (<bold>A–E</bold>); 20 μm (<bold>F–H</bold>).</p></caption><graphic xmlns:xlink="http://www.w3.org/1999/xlink" xlink:href="zookeys-759-029-g004.jpg" id="oo_203734.jpg" position="float" orientation="portrait" xlink:type="simple"/></fig><fig id="F2" position="float" orientation="portrait"><label>Figure 2.</label><caption><p>
            <italic><tp:taxon-name><tp:taxon-name-part taxon-name-part-type="genus" reg="Thelepus">Thelepus</tp:taxon-name-part> <tp:taxon-name-part taxon-name-part-type="species" reg="cincinnatus">cincinnatus</tp:taxon-name-part></tp:taxon-name></italic> external morphology<bold>. A, C–I</bold> lateral view of anterior end <bold>B</bold> detail, showing eyespots <bold>G</bold> dorsal view of anterior end <bold>H</bold> ventral view of anterior end <bold>I</bold> lateral view of posterior end (arrow indicates last segment with notochaetae). <bold>A, B, F, I</bold> Alaid st. 30.13 <bold>C</bold> Alaid st. 8 <bold>D, E, H, G</bold> Alaid st. 6. All worms except <bold>A, B, F</bold> stained with methylene blue <bold>D, F</bold> arrow indicates nephridial papillae. Scale bars: 2 mm except <bold>B</bold> 0.5 mm.</p></caption><graphic xmlns:xlink="http://www.w3.org/1999/xlink" xlink:href="zookeys-759-029-g002.jpg" id="oo_203732.jpg" position="float" orientation="portrait" xlink:type="simple"/></fig></tp:treatment-sec><ref-list><ref id="B35"><mixed-citation xmlns:xlink="http://www.w3.org/1999/xlink" xlink:type="simple">
          <person-group><name name-style="western"><surname>Zatsepin</surname><given-names>VI</given-names></name></person-group> (<year>1948</year>) [Class <tp:taxon-name><tp:taxon-name-part taxon-name-part-type="genus">Polychaeta</tp:taxon-name-part></tp:taxon-name>]. In: Gayevskaja NS (Ed.) Identification keys for fauna and flora of the USSR northern seas Sovetskaya Nauka, 94–167. [in Russian]</mixed-citation></ref><ref id="B20"><mixed-citation xmlns:xlink="http://www.w3.org/1999/xlink" xlink:type="simple">
          <person-group><name name-style="western"><surname>Jirkov</surname><given-names>IA</given-names></name></person-group> (<year>2001</year>) <source>[<tp:taxon-name><tp:taxon-name-part taxon-name-part-type="genus">Polychaeta</tp:taxon-name-part></tp:taxon-name> of the Arctic Ocean].</source> <publisher-name>Yanus-K</publisher-name>, <publisher-loc>Moskva</publisher-loc>, <size units="page">632 pp</size>. [in Russian]</mixed-citation></ref><ref id="B6"><mixed-citation xmlns:xlink="http://www.w3.org/1999/xlink" xlink:type="simple">
          <person-group><name name-style="western"><surname>Fabricius</surname><given-names>O</given-names></name></person-group> (<year>1780</year>) Fauna Groenlandica, systematice sistens, <tp:taxon-name><tp:taxon-name-part taxon-name-part-type="kingdom">Animalia</tp:taxon-name-part></tp:taxon-name> Groenlandiae occidentalis hactenus indagata, quoad nomen specificum, triviale, vernaculumque synonyma auctorum plurium, descriptionem, locum, victum, generationem, mores, usum, capturamque singuli prout detegendi occasio fuit, maximaque parte secundum proprias observationes: Hafniae [Copenhagen] et Lipsiae., <tp:taxon-name><tp:taxon-name-part taxon-name-part-type="genus">Polychaeta</tp:taxon-name-part></tp:taxon-name> &amp; <tp:taxon-name><tp:taxon-name-part taxon-name-part-type="phylum">Annelida</tp:taxon-name-part></tp:taxon-name> data, 266–315; 374–384. <ext-link xlink:type="simple" ext-link-type="doi" xlink:href="10.5962/bhl.title.13489">http://dx.doi.org/10.5962/bhl.title.13489</ext-link></mixed-citation></ref></ref-list></tp:taxon-treatment>
