# Supplementary material for: Three new species of Thelepus Leuckart, 1849 from Europe and a re-description of T. cincinnatus (Fabricius, 1780) (Annelida, Terebellidae)
Source: Zookeys. 2018 May 17;(759):29–56. doi: 10.3897/zookeys.759.22981 (PMC6055549; doi:10.3897/zookeys.759.22981)
Supplement: XML Treatment for Thelepus parapari [file zookeys.759.22981-treatment5.xml]

<!DOCTYPE tp:taxon-treatment
  PUBLIC "-//TaxonX//DTD Taxonomic Treatment Publishing DTD v0 20100105//EN" "tax-treatment-NSO.dtd">
<tp:taxon-treatment xmlns:tp="http://www.plazi.org/taxpub"><tp:treatment-meta><kwd-group><label>Taxon classification</label><kwd><named-content xmlns:xlink="http://www.w3.org/1999/xlink" content-type="kingdom">Animalia</named-content></kwd><kwd><named-content xmlns:xlink="http://www.w3.org/1999/xlink" content-type="order">Terebellida</named-content></kwd><kwd><named-content xmlns:xlink="http://www.w3.org/1999/xlink" content-type="family">Terebellidae</named-content></kwd></kwd-group><mixed-citation publication-type="journal"><person-group><name><surname>Jirkov</surname><given-names>Igor</given-names></name></person-group><article-title>Three new species of <italic><tp:taxon-name><tp:taxon-name-part taxon-name-part-type="genus" reg="Thelepus">Thelepus</tp:taxon-name-part></tp:taxon-name></italic> Leuckart, 1849 from Europe and a re-description of <italic><tp:taxon-name><tp:taxon-name-part taxon-name-part-type="genus" reg="Thelepus">T.</tp:taxon-name-part> <tp:taxon-name-part taxon-name-part-type="species" reg="cincinnatus">cincinnatus</tp:taxon-name-part></tp:taxon-name></italic> (Fabricius, 1780) (<tp:taxon-name><tp:taxon-name-part taxon-name-part-type="phylum">Annelida</tp:taxon-name-part></tp:taxon-name>, <tp:taxon-name><tp:taxon-name-part taxon-name-part-type="family">Terebellidae</tp:taxon-name-part></tp:taxon-name>)</article-title><source>Zookeys</source><day>17</day><month>5</month><year>2018</year><volume>2018</volume><issue>759</issue><fpage>29</fpage><lpage>56</lpage><pub-id pub-id-type="doi">10.3897/zookeys.759.22981</pub-id></mixed-citation></tp:treatment-meta><tp:nomenclature><tp:taxon-name>
              <tp:taxon-name-part taxon-name-part-type="genus" reg="Thelepus">Thelepus</tp:taxon-name-part>
              <tp:taxon-name-part taxon-name-part-type="species" reg="parapari">parapari</tp:taxon-name-part>
              <object-id xmlns:xlink="http://www.w3.org/1999/xlink" content-type="zoobank" xlink:type="simple">http://zoobank.org/8B263E58-716A-4994-B773-E360665853B8</object-id>
            </tp:taxon-name><tp:taxon-status xmlns:xlink="http://www.w3.org/1999/xlink" xlink:type="simple">sp. n.</tp:taxon-status><xref ref-type="fig" rid="F9">Figs 9</xref><xref ref-type="fig" rid="F11">, 11D</xref></tp:nomenclature><tp:treatment-sec sec-type="material" id="SECID0E5JCK"><title>Material</title><p>(Table <xref ref-type="table" rid="T1">1</xref>): 177 specimens from 11 stations collected 26.03.1986 between rhizomes of <italic><tp:taxon-name><tp:taxon-name-part taxon-name-part-type="genus" reg="Posidonia">Posidonia</tp:taxon-name-part></tp:taxon-name></italic>, coralligenous formations, calcareous concretions and under stones, 2–15 m, Andalusia, Spain. Holotype <named-content xmlns:xlink="http://www.w3.org/1999/xlink" content-type="dwc:institutional_code" xlink:type="simple">MNCN</named-content> 16.01/17774 (previously part of <named-content xmlns:xlink="http://www.w3.org/1999/xlink" content-type="dwc:institutional_code" xlink:type="simple">MNCN</named-content> 16.01/5706), 5 paratypes previously deposited in <named-content xmlns:xlink="http://www.w3.org/1999/xlink" content-type="dwc:institutional_code" xlink:type="simple">MNCN</named-content> 16.01/5706 now deposited in <abbrev xmlns:xlink="http://www.w3.org/1999/xlink" content-type="institution" xlink:title="Department of Hydrobiology Moscow Lomonosov State University, Russia" id="ABBRID0E5KCK" xlink:type="simple">KGB</abbrev>.</p></tp:treatment-sec><tp:treatment-sec sec-type="description" id="SECID0EDLCK"><title>Description</title><p>(based on holotype and paratypes). Holotype with 58 segments, 50 of them with notopodia, 50 mm length. Paratypes up to 60 mm in length, 2 mm in width, 60–70 segments, posterior segments clustered and developing with poorly-developed neuropodia, so not possible to count total number of segments.</p><p>Several tens of buccal tentacles, their length in fixed specimens equal to half of body. Eyespots absent in most specimens (Fig. <xref ref-type="fig" rid="F9">9A</xref>), only some with reddish eyespots forming a band without dorsal gap (Fig. <xref ref-type="fig" rid="F9">9B</xref>). Eyespots probably fade during preservation or variation in this character. Preserved body uniformly beige to yellowish, without distinct patterns of pigmentation; one specimen with eyespots with reddish spots around branchiae. BS1 with up to 12 filaments (11 in holotype); BS2 with slightly fewer filaments (eight in holotype; generally, &gt;70% number on BS1). Filaments thin and very long, reaching more than half of corresponding segment’s width (Fig. <xref ref-type="fig" rid="F9">9A, C</xref>). Number of filaments increases as worm grows; smallest observed worms (width &lt;0.5 mm) with 1–2 filaments on BS1 and one on BS2. Branchial filaments of BS1 attach in an irregular row on a slightly elevated stump and extend laterally to a point level with notopodia of C1 or sometimes level with upper margin of uncinal row of C3. Filaments of BS2 do not reach notopodia and usually form two rows. A wide medial gap separates left and right groups of filaments. Lateral lobes absent.</p><fig id="F9" position="float" orientation="portrait"><label>Figure 9.</label><caption><p>
                  <italic><tp:taxon-name><tp:taxon-name-part taxon-name-part-type="genus" reg="Thelepus">Thelepus</tp:taxon-name-part> <tp:taxon-name-part taxon-name-part-type="species" reg="parapari">parapari</tp:taxon-name-part></tp:taxon-name></italic> sp. n. <bold>A</bold> lateral view of anterior end (numbers of S are shown, nephridial papillae arrowed) <bold>B</bold> detail of anterior end, showing pigmented spots <bold>C</bold> dorsal view <bold>D</bold> view of posterior end (arrowed last segment with notochaetae) <bold>E</bold> ventral view <bold>F</bold> U1 uncini <bold>G</bold> U25 uncini. <bold>A, C–E</bold> holotype <bold>B</bold> <named-content xmlns:xlink="http://www.w3.org/1999/xlink" content-type="dwc:institutional_code" xlink:type="simple">MNCN</named-content> 5700 <bold>F–H</bold> <named-content xmlns:xlink="http://www.w3.org/1999/xlink" content-type="dwc:institutional_code" xlink:type="simple">MNCN</named-content> 5706. All worms stained with methylene blue. Scale bars: 1 mm (<bold>A–E</bold>); 20 μm (<bold>F, G</bold>).</p></caption><graphic xmlns:xlink="http://www.w3.org/1999/xlink" xlink:href="zookeys-759-029-g009.jpg" id="oo_203739.jpg" position="float" orientation="portrait" xlink:type="simple"/></fig><p>Notopodia commence from S3, almost cylindrical anteriorly; those from C1 onwards of equal size. Posterior notopodia poorly developed (almost no rami), with few notochaetae that are several times shorter than most developed notochaetae; neuropodia also reduced. Notochaetae absent only in developing segments near pygidium, approximately ten such segments, exact number difficult to determine as both annulation and neuropodia poorly developed (Fig. <xref ref-type="fig" rid="F9">9D</xref>). Characteristic number of segments with notopodia less than 60 (based on few available complete worms). Segments without notopodia from only ca. 5% of total worm length. Relatively distinct (in comparison with species described above), small nephridial papillae on S4–S7, above neuropodia (Fig. <xref ref-type="fig" rid="F9">9A</xref>). Ventrum glandular, without distinct pads (Fig. <xref ref-type="fig" rid="F9">9A, E</xref>).</p><p>Notochaetae sometimes form two distinct transverse rows: anterior row with short chaetae, posterior row with longer chaetae, distal half (winged part) becomes stained with methylene blue, but usually in one row with mixed short and long chaetae; flanges appear to be wider than in species described above (Fig. <xref ref-type="fig" rid="F11">11D</xref>).</p><p>Neuropodia from C3, tori. Uncini in a single row. Uncini of U1 with two teeth in profile above main fang, unlike three species described above (Fig. <xref ref-type="fig" rid="F9">9F</xref>). However, posteriorly, uncini have only one tooth in profile, in common with species described above (Fig. <xref ref-type="fig" rid="F9">9G</xref>).</p><p>Pygidium with crenulated margin, without cirri or papillae.</p></tp:treatment-sec><tp:treatment-sec sec-type="Differential diagnosis" id="SECID0EKOCK"><title>Differential diagnosis.</title><p>Only one previously known species, <italic><tp:taxon-name><tp:taxon-name-part taxon-name-part-type="genus" reg="Thelepus">T.</tp:taxon-name-part> <tp:taxon-name-part taxon-name-part-type="species" reg="pascua">pascua</tp:taxon-name-part></tp:taxon-name></italic> (Fauchald, 1977), from the Caribbean coast of Panama has two pairs of branchiae and no eyespots. It differs from <italic><tp:taxon-name><tp:taxon-name-part taxon-name-part-type="genus" reg="Thelepus">T.</tp:taxon-name-part> <tp:taxon-name-part taxon-name-part-type="species" reg="parapari">parapari</tp:taxon-name-part></tp:taxon-name></italic> in the lower number of branchial filaments: single filament in BS1 and BS2 in <italic><tp:taxon-name><tp:taxon-name-part taxon-name-part-type="genus" reg="Thelepus">T.</tp:taxon-name-part> <tp:taxon-name-part taxon-name-part-type="species" reg="pascua">pascua</tp:taxon-name-part></tp:taxon-name></italic>; up to 11 filaments in BS1 and up to 8 filaments in <italic><tp:taxon-name><tp:taxon-name-part taxon-name-part-type="genus" reg="Thelepus">T.</tp:taxon-name-part> <tp:taxon-name-part taxon-name-part-type="species" reg="parapari">parapari</tp:taxon-name-part></tp:taxon-name></italic>. <italic><tp:taxon-name><tp:taxon-name-part taxon-name-part-type="genus" reg="Thelepus">Thelepus</tp:taxon-name-part> <tp:taxon-name-part taxon-name-part-type="species" reg="parapari">parapari</tp:taxon-name-part></tp:taxon-name></italic> differs from <italic><tp:taxon-name><tp:taxon-name-part taxon-name-part-type="genus" reg="Thelepus">T.</tp:taxon-name-part> <tp:taxon-name-part taxon-name-part-type="species" reg="davehalli">davehalli</tp:taxon-name-part></tp:taxon-name></italic> (described above) in the absence of fully-developed segments without notopodia. <italic><tp:taxon-name><tp:taxon-name-part taxon-name-part-type="genus" reg="Thelepus">Thelepus</tp:taxon-name-part> <tp:taxon-name-part taxon-name-part-type="species" reg="parapari">parapari</tp:taxon-name-part></tp:taxon-name></italic> differs from <italic><tp:taxon-name><tp:taxon-name-part taxon-name-part-type="genus" reg="Thelepus">T.</tp:taxon-name-part> <tp:taxon-name-part taxon-name-part-type="species" reg="crassibranchiatus">crassibranchiatus</tp:taxon-name-part></tp:taxon-name></italic> Treadwell, 1901, <italic><tp:taxon-name><tp:taxon-name-part taxon-name-part-type="genus" reg="Thelepus">T.</tp:taxon-name-part> <tp:taxon-name-part taxon-name-part-type="species" reg="hamatus">hamatus</tp:taxon-name-part></tp:taxon-name></italic> Moore, 1905 and <italic><tp:taxon-name><tp:taxon-name-part taxon-name-part-type="genus" reg="Thelepus">T.</tp:taxon-name-part> <tp:taxon-name-part taxon-name-part-type="species" reg="pascua">pascua</tp:taxon-name-part></tp:taxon-name></italic> (Fauchald, 1977) (all of which have eyespots) in the higher number of branchial filaments and segments with notopodia. <italic><tp:taxon-name><tp:taxon-name-part taxon-name-part-type="genus" reg="Thelepus">Thelepus</tp:taxon-name-part> <tp:taxon-name-part taxon-name-part-type="species" reg="parapari">parapari</tp:taxon-name-part></tp:taxon-name></italic> differs from <italic><tp:taxon-name><tp:taxon-name-part taxon-name-part-type="genus" reg="Thelepus">T.</tp:taxon-name-part> <tp:taxon-name-part taxon-name-part-type="species" reg="cincinnatus">cincinnatus</tp:taxon-name-part></tp:taxon-name></italic> and <italic><tp:taxon-name><tp:taxon-name-part taxon-name-part-type="genus" reg="Thelepus">T.</tp:taxon-name-part> <tp:taxon-name-part taxon-name-part-type="species" reg="antarcticus">antarcticus</tp:taxon-name-part></tp:taxon-name></italic> in the lower number of branchial filaments and segments with notopodia. <italic><tp:taxon-name><tp:taxon-name-part taxon-name-part-type="genus" reg="Thelepus">Thelepus</tp:taxon-name-part> <tp:taxon-name-part taxon-name-part-type="species" reg="parapari">parapari</tp:taxon-name-part></tp:taxon-name></italic> differs from <italic><tp:taxon-name><tp:taxon-name-part taxon-name-part-type="genus" reg="Thelepus">T.</tp:taxon-name-part> <tp:taxon-name-part taxon-name-part-type="species" reg="cincinnatus">cincinnatus</tp:taxon-name-part></tp:taxon-name></italic> and <italic><tp:taxon-name><tp:taxon-name-part taxon-name-part-type="genus" reg="Thelepus">T.</tp:taxon-name-part> <tp:taxon-name-part taxon-name-part-type="species" reg="marthae">marthae</tp:taxon-name-part></tp:taxon-name></italic> (described above) in the shape of the uncini of U1. <italic><tp:taxon-name><tp:taxon-name-part taxon-name-part-type="genus" reg="Thelepus">Thelepus</tp:taxon-name-part> <tp:taxon-name-part taxon-name-part-type="species" reg="nucleolata">nucleolata</tp:taxon-name-part></tp:taxon-name></italic> (Claparède, 1870), as <italic><tp:taxon-name><tp:taxon-name-part taxon-name-part-type="genus" reg="Heterophenacia">Heterophenacia</tp:taxon-name-part> <tp:taxon-name-part taxon-name-part-type="species" reg="nucleolata">nucleolata</tp:taxon-name-part></tp:taxon-name></italic>, was described from nearby (Gulf of Naples), but <italic><tp:taxon-name><tp:taxon-name-part taxon-name-part-type="genus" reg="Thelepus">T.</tp:taxon-name-part> <tp:taxon-name-part taxon-name-part-type="species" reg="parapari">parapari</tp:taxon-name-part></tp:taxon-name></italic> has uncini in a single row, whilst in <italic><tp:taxon-name><tp:taxon-name-part taxon-name-part-type="genus" reg="Thelepus">T.</tp:taxon-name-part> <tp:taxon-name-part taxon-name-part-type="species" reg="nucleolata">nucleolata</tp:taxon-name-part></tp:taxon-name></italic> they form two rows.</p></tp:treatment-sec><tp:treatment-sec sec-type="etymology" id="SECID0EMVCK"><title>Etymology.</title><p>Species is named after my friend Dr. Julio Parapar, Universidade da Coruña, Spain (Fig. <xref ref-type="fig" rid="F10">10</xref>).</p><fig id="F10" position="float" orientation="portrait"><label>Figure 10.</label><caption><p>Dr. Julio Parapar. The photograph was taken by Dr. Juan Moreira.</p></caption><graphic xmlns:xlink="http://www.w3.org/1999/xlink" xlink:href="zookeys-759-029-g010.jpg" id="oo_203740.jpg" position="float" orientation="portrait" xlink:type="simple"/></fig><fig id="F11" position="float" orientation="portrait"><label>Figure 11.</label><caption><p>Notochaetae of <italic><tp:taxon-name><tp:taxon-name-part taxon-name-part-type="genus" reg="Thelepus">Thelepus</tp:taxon-name-part></tp:taxon-name></italic>. <bold>A</bold> <italic><tp:taxon-name><tp:taxon-name-part taxon-name-part-type="genus" reg="Thelepus">T.</tp:taxon-name-part> <tp:taxon-name-part taxon-name-part-type="species" reg="davehalli">davehalli</tp:taxon-name-part></tp:taxon-name></italic> <bold>B</bold> <italic><tp:taxon-name><tp:taxon-name-part taxon-name-part-type="genus" reg="Thelepus">T.</tp:taxon-name-part> <tp:taxon-name-part taxon-name-part-type="species" reg="cincinnatus">cincinnatus</tp:taxon-name-part></tp:taxon-name></italic> <bold>C</bold> <italic><tp:taxon-name><tp:taxon-name-part taxon-name-part-type="genus" reg="Thelepus">T.</tp:taxon-name-part> <tp:taxon-name-part taxon-name-part-type="species" reg="marthae">marthae</tp:taxon-name-part></tp:taxon-name></italic> <bold>D</bold> <italic><tp:taxon-name><tp:taxon-name-part taxon-name-part-type="genus" reg="Thelepus">T.</tp:taxon-name-part> <tp:taxon-name-part taxon-name-part-type="species" reg="parapari">parapari</tp:taxon-name-part></tp:taxon-name></italic>. Scale bars: 0.25 mm. <bold>A</bold> Sevastopol 15.2587 C7 <bold>B</bold> Alaid 30.6 C4 <bold>C</bold> Tunetz 105.6 C9 <bold>D</bold> <named-content xmlns:xlink="http://www.w3.org/1999/xlink" content-type="dwc:institutional_code" xlink:type="simple">MNCN</named-content> 5706 C10.</p></caption><graphic xmlns:xlink="http://www.w3.org/1999/xlink" xlink:href="zookeys-759-029-g011.jpg" id="oo_203741.jpg" position="float" orientation="portrait" xlink:type="simple"/></fig></tp:treatment-sec><tp:treatment-sec><!--Section generated to contain objects referenced in tp:taxon-treatment.--><table-wrap id="T1" position="float" orientation="portrait"><label>Table 1.</label><caption><p>Collection data and institutional repository for all investigated material. Abbreviations (in addition to those in Material &amp; methods): <abbrev xmlns:xlink="http://www.w3.org/1999/xlink" xlink:title="drifting ice station Severniy Polus 22" id="ABBRID0E2MAC" xlink:type="simple">SP-22</abbrev> – drifting ice station Severniy Polus 22; <named-content xmlns:xlink="http://www.w3.org/1999/xlink" content-type="dwc:institutional_code" xlink:type="simple">VNIRO</named-content> – <named-content xmlns:xlink="http://www.w3.org/1999/xlink" xlink:type="simple" content-type="institution" xlink:href="http://grbio.org/institution/institute-oceanography">Russian Federal Research Institute of Fisheries and Oceanography</named-content>, n/a – not applied, - – no data.</p></caption><table id="TID0EMDAC" rules="all"><tbody><tr><th rowspan="1" colspan="1">Species</th><th rowspan="1" colspan="1">Ship or expedition</th><th rowspan="1" colspan="1">Cruise. station or collection number</th><th rowspan="1" colspan="1">Latitude</th><th rowspan="1" colspan="1">Longitude</th><th rowspan="1" colspan="1">Depth, m</th><th rowspan="1" colspan="1">T °C</th><th rowspan="1" colspan="1">S‰</th><th rowspan="1" colspan="1">Day</th><th rowspan="1" colspan="1">Month</th><th rowspan="1" colspan="1">Year</th><th rowspan="1" colspan="1">Number of specimens</th><th rowspan="1" colspan="1">Collection</th></tr><tr><td rowspan="1" colspan="1">
                <italic><tp:taxon-name><tp:taxon-name-part taxon-name-part-type="genus" reg="Thelepus">T.</tp:taxon-name-part> <tp:taxon-name-part taxon-name-part-type="species" reg="cincinnatus">cincinnatus</tp:taxon-name-part></tp:taxon-name></italic>
              </td><td rowspan="1" colspan="1">Alaid</td><td rowspan="1" colspan="1">30.6</td><td rowspan="1" colspan="2">
                <named-content xmlns:xlink="http://www.w3.org/1999/xlink" content-type="dwc:verbatimCoordinates" xlink:type="simple"><named-content content-type="geo-json" specific-use="{&#34;type&#34;:&#34;Point&#34;,&#34;coordinates&#34;:[19.333333,74.233333]}" id="NCID0ENPAC" xlink:type="simple">74°14'N, 19°20'E</named-content></named-content>
              </td><td rowspan="1" colspan="1">64</td><td rowspan="1" colspan="1">0.91</td><td rowspan="1" colspan="1">34.8</td><td rowspan="1" colspan="1">1</td><td rowspan="1" colspan="1">7</td><td rowspan="1" colspan="1">1980</td><td rowspan="1" colspan="1">73</td><td rowspan="1" colspan="1">
                <abbrev xmlns:xlink="http://www.w3.org/1999/xlink" content-type="institution" xlink:title="Department of Hydrobiology Moscow Lomonosov State University, Russia" id="ABBRID0EMAAE" xlink:type="simple">KGB</abbrev>
              </td></tr><tr><td rowspan="1" colspan="1">
                <italic><tp:taxon-name><tp:taxon-name-part taxon-name-part-type="genus" reg="Thelepus">T.</tp:taxon-name-part> <tp:taxon-name-part taxon-name-part-type="species" reg="cincinnatus">cincinnatus</tp:taxon-name-part></tp:taxon-name></italic>
              </td><td rowspan="1" colspan="1">Alaid</td><td rowspan="1" colspan="1">30.7</td><td rowspan="1" colspan="2">
                <named-content xmlns:xlink="http://www.w3.org/1999/xlink" content-type="dwc:verbatimCoordinates" xlink:type="simple"><named-content content-type="geo-json" specific-use="{&#34;type&#34;:&#34;Point&#34;,&#34;coordinates&#34;:[28.000000,74.500000]}" id="NCID0EOBAE" xlink:type="simple">74°30'N, 28°00'E</named-content></named-content>
              </td><td rowspan="1" colspan="1">388</td><td rowspan="1" colspan="1">0.86</td><td rowspan="1" colspan="1">34.9</td><td rowspan="1" colspan="1">4</td><td rowspan="1" colspan="1">7</td><td rowspan="1" colspan="1">1980</td><td rowspan="1" colspan="1">1</td><td rowspan="1" colspan="1">
                <abbrev xmlns:xlink="http://www.w3.org/1999/xlink" content-type="institution" xlink:title="Department of Hydrobiology Moscow Lomonosov State University, Russia" id="ABBRID0EMCAE" xlink:type="simple">KGB</abbrev>
              </td></tr><tr><td rowspan="1" colspan="1">
                <italic><tp:taxon-name><tp:taxon-name-part taxon-name-part-type="genus" reg="Thelepus">T.</tp:taxon-name-part> <tp:taxon-name-part taxon-name-part-type="species" reg="cincinnatus">cincinnatus</tp:taxon-name-part></tp:taxon-name></italic>
              </td><td rowspan="1" colspan="1">Alaid</td><td rowspan="1" colspan="1">30.8</td><td rowspan="1" colspan="2">
                <named-content xmlns:xlink="http://www.w3.org/1999/xlink" content-type="dwc:verbatimCoordinates" xlink:type="simple"><named-content content-type="geo-json" specific-use="{&#34;type&#34;:&#34;Point&#34;,&#34;coordinates&#34;:[32.500000,74.500000]}" id="NCID0EODAE" xlink:type="simple">74°30'N, 32°30'E</named-content></named-content>
              </td><td rowspan="1" colspan="1">190</td><td rowspan="1" colspan="1">-1.53</td><td rowspan="1" colspan="1">34.8</td><td rowspan="1" colspan="1">4</td><td rowspan="1" colspan="1">7</td><td rowspan="1" colspan="1">1980</td><td rowspan="1" colspan="1">136</td><td rowspan="1" colspan="1">
                <abbrev xmlns:xlink="http://www.w3.org/1999/xlink" content-type="institution" xlink:title="Department of Hydrobiology Moscow Lomonosov State University, Russia" id="ABBRID0EMEAE" xlink:type="simple">KGB</abbrev>
              </td></tr><tr><td rowspan="1" colspan="1">
                <italic><tp:taxon-name><tp:taxon-name-part taxon-name-part-type="genus" reg="Thelepus">T.</tp:taxon-name-part> <tp:taxon-name-part taxon-name-part-type="species" reg="cincinnatus">cincinnatus</tp:taxon-name-part></tp:taxon-name></italic>
              </td><td rowspan="1" colspan="1">Alaid</td><td rowspan="1" colspan="1">30.13</td><td rowspan="1" colspan="2">
                <named-content xmlns:xlink="http://www.w3.org/1999/xlink" content-type="dwc:verbatimCoordinates" xlink:type="simple"><named-content content-type="geo-json" specific-use="{&#34;type&#34;:&#34;Point&#34;,&#34;coordinates&#34;:[37.333333,68.850000]}" id="NCID0EOFAE" xlink:type="simple">68°51'N, 37°20'E</named-content></named-content>
              </td><td rowspan="1" colspan="1">75</td><td rowspan="1" colspan="1">2.68</td><td rowspan="1" colspan="1">34.0</td><td rowspan="1" colspan="1">11</td><td rowspan="1" colspan="1">7</td><td rowspan="1" colspan="1">1980</td><td rowspan="1" colspan="1">15</td><td rowspan="1" colspan="1">
                <abbrev xmlns:xlink="http://www.w3.org/1999/xlink" content-type="institution" xlink:title="Department of Hydrobiology Moscow Lomonosov State University, Russia" id="ABBRID0EMGAE" xlink:type="simple">KGB</abbrev>
              </td></tr><tr><td rowspan="1" colspan="1">
                <italic><tp:taxon-name><tp:taxon-name-part taxon-name-part-type="genus" reg="Thelepus">T.</tp:taxon-name-part> <tp:taxon-name-part taxon-name-part-type="species" reg="cincinnatus">cincinnatus</tp:taxon-name-part></tp:taxon-name></italic>
              </td><td rowspan="1" colspan="1">Molchanov</td><td rowspan="1" colspan="1">14.9303</td><td rowspan="1" colspan="2">
                <named-content xmlns:xlink="http://www.w3.org/1999/xlink" content-type="dwc:verbatimCoordinates" xlink:type="simple"><named-content content-type="geo-json" specific-use="{&#34;type&#34;:&#34;Point&#34;,&#34;coordinates&#34;:[41.650000,69.883333]}" id="NCID0EOHAE" xlink:type="simple">69°53'N, 41°39'E</named-content></named-content>
              </td><td rowspan="1" colspan="1">95</td><td rowspan="1" colspan="1">-</td><td rowspan="1" colspan="1">-</td><td rowspan="1" colspan="1">18</td><td rowspan="1" colspan="1">4</td><td rowspan="1" colspan="1">1986</td><td rowspan="1" colspan="1">2</td><td rowspan="1" colspan="1">
                <abbrev xmlns:xlink="http://www.w3.org/1999/xlink" content-type="institution" xlink:title="Department of Hydrobiology Moscow Lomonosov State University, Russia" id="ABBRID0EMIAE" xlink:type="simple">KGB</abbrev>
              </td></tr><tr><td rowspan="1" colspan="1">
                <italic><tp:taxon-name><tp:taxon-name-part taxon-name-part-type="genus" reg="Thelepus">T.</tp:taxon-name-part> <tp:taxon-name-part taxon-name-part-type="species" reg="cincinnatus">cincinnatus</tp:taxon-name-part></tp:taxon-name></italic>
              </td><td rowspan="1" colspan="1">Otkupshikov</td><td rowspan="1" colspan="1">181.19</td><td rowspan="1" colspan="2">
                <named-content xmlns:xlink="http://www.w3.org/1999/xlink" content-type="dwc:verbatimCoordinates" xlink:type="simple"><named-content content-type="geo-json" specific-use="{&#34;type&#34;:&#34;Point&#34;,&#34;coordinates&#34;:[35.800000,69.250000]}" id="NCID0EOJAE" xlink:type="simple">69°15'N, 35°48'E</named-content></named-content>
              </td><td rowspan="1" colspan="1">145</td><td rowspan="1" colspan="1">1.70</td><td rowspan="1" colspan="1">34.6</td><td rowspan="1" colspan="1">9</td><td rowspan="1" colspan="1">7</td><td rowspan="1" colspan="1">1978</td><td rowspan="1" colspan="1">7</td><td rowspan="1" colspan="1">
                <abbrev xmlns:xlink="http://www.w3.org/1999/xlink" content-type="institution" xlink:title="Department of Hydrobiology Moscow Lomonosov State University, Russia" id="ABBRID0EMKAE" xlink:type="simple">KGB</abbrev>
              </td></tr><tr><td rowspan="1" colspan="1">
                <italic><tp:taxon-name><tp:taxon-name-part taxon-name-part-type="genus" reg="Thelepus">T.</tp:taxon-name-part> <tp:taxon-name-part taxon-name-part-type="species" reg="cincinnatus">cincinnatus</tp:taxon-name-part></tp:taxon-name></italic>
              </td><td rowspan="1" colspan="1">Persey</td><td rowspan="1" colspan="1">5.183</td><td rowspan="1" colspan="2">
                <named-content xmlns:xlink="http://www.w3.org/1999/xlink" content-type="dwc:verbatimCoordinates" xlink:type="simple"><named-content content-type="geo-json" specific-use="{&#34;type&#34;:&#34;Point&#34;,&#34;coordinates&#34;:[41.200000,76.550000]}" id="NCID0EOLAE" xlink:type="simple">76°33'N, 41°12'E</named-content></named-content>
              </td><td rowspan="1" colspan="1">230</td><td rowspan="1" colspan="1">-</td><td rowspan="1" colspan="1">-</td><td rowspan="1" colspan="1">1</td><td rowspan="1" colspan="1">9</td><td rowspan="1" colspan="1">1924</td><td rowspan="1" colspan="1">5</td><td rowspan="1" colspan="1">
                <abbrev xmlns:xlink="http://www.w3.org/1999/xlink" content-type="institution" xlink:title="Department of Hydrobiology Moscow Lomonosov State University, Russia" id="ABBRID0EMMAE" xlink:type="simple">KGB</abbrev>
              </td></tr><tr><td rowspan="1" colspan="1">
                <italic><tp:taxon-name><tp:taxon-name-part taxon-name-part-type="genus" reg="Thelepus">T.</tp:taxon-name-part> <tp:taxon-name-part taxon-name-part-type="species" reg="cincinnatus">cincinnatus</tp:taxon-name-part></tp:taxon-name></italic>
              </td><td rowspan="1" colspan="1">Persey</td><td rowspan="1" colspan="1">5.220</td><td rowspan="1" colspan="2">
                <named-content xmlns:xlink="http://www.w3.org/1999/xlink" content-type="dwc:verbatimCoordinates" xlink:type="simple"><named-content content-type="geo-json" specific-use="{&#34;type&#34;:&#34;Point&#34;,&#34;coordinates&#34;:[18.783333,75.150000]}" id="NCID0EONAE" xlink:type="simple">75°09'N, 18°47'E</named-content></named-content>
              </td><td rowspan="1" colspan="1">35</td><td rowspan="1" colspan="1">-</td><td rowspan="1" colspan="1">-</td><td rowspan="1" colspan="1">30</td><td rowspan="1" colspan="1">9</td><td rowspan="1" colspan="1">1924</td><td rowspan="1" colspan="1">1</td><td rowspan="1" colspan="1">
                <abbrev xmlns:xlink="http://www.w3.org/1999/xlink" content-type="institution" xlink:title="Department of Hydrobiology Moscow Lomonosov State University, Russia" id="ABBRID0EMOAE" xlink:type="simple">KGB</abbrev>
              </td></tr><tr><td rowspan="1" colspan="1">
                <italic><tp:taxon-name><tp:taxon-name-part taxon-name-part-type="genus" reg="Thelepus">T.</tp:taxon-name-part> <tp:taxon-name-part taxon-name-part-type="species" reg="cincinnatus">cincinnatus</tp:taxon-name-part></tp:taxon-name></italic>
              </td><td rowspan="1" colspan="1">Persey</td><td rowspan="1" colspan="1">12.650</td><td rowspan="1" colspan="2">
                <named-content xmlns:xlink="http://www.w3.org/1999/xlink" content-type="dwc:verbatimCoordinates" xlink:type="simple"><named-content content-type="geo-json" specific-use="{&#34;type&#34;:&#34;Point&#34;,&#34;coordinates&#34;:[32.566667,74.600000]}" id="NCID0EOPAE" xlink:type="simple">74°36'N, 32°34'E</named-content></named-content>
              </td><td rowspan="1" colspan="1">172</td><td rowspan="1" colspan="1">-1.35</td><td rowspan="1" colspan="1">-</td><td rowspan="1" colspan="1">7</td><td rowspan="1" colspan="1">6</td><td rowspan="1" colspan="1">1927</td><td rowspan="1" colspan="1">11</td><td rowspan="1" colspan="1">
                <abbrev xmlns:xlink="http://www.w3.org/1999/xlink" content-type="institution" xlink:title="Department of Hydrobiology Moscow Lomonosov State University, Russia" id="ABBRID0EMQAE" xlink:type="simple">KGB</abbrev>
              </td></tr><tr><td rowspan="1" colspan="1">
                <italic><tp:taxon-name><tp:taxon-name-part taxon-name-part-type="genus" reg="Thelepus">T.</tp:taxon-name-part> <tp:taxon-name-part taxon-name-part-type="species" reg="cincinnatus">cincinnatus</tp:taxon-name-part></tp:taxon-name></italic>
              </td><td rowspan="1" colspan="1">Persey-3</td><td rowspan="1" colspan="1">14.3024</td><td rowspan="1" colspan="2">
                <named-content xmlns:xlink="http://www.w3.org/1999/xlink" content-type="dwc:verbatimCoordinates" xlink:type="simple"><named-content content-type="geo-json" specific-use="{&#34;type&#34;:&#34;Point&#34;,&#34;coordinates&#34;:[-49.000000,47.333333]}" id="NCID0EORAE" xlink:type="simple">47°20'N, 49°00'W</named-content></named-content>
              </td><td rowspan="1" colspan="1">115</td><td rowspan="1" colspan="1">-</td><td rowspan="1" colspan="1">-</td><td rowspan="1" colspan="1">8</td><td rowspan="1" colspan="1">9</td><td rowspan="1" colspan="1">1975</td><td rowspan="1" colspan="1">3</td><td rowspan="1" colspan="1">
                <abbrev xmlns:xlink="http://www.w3.org/1999/xlink" content-type="institution" xlink:title="Department of Hydrobiology Moscow Lomonosov State University, Russia" id="ABBRID0EMSAE" xlink:type="simple">KGB</abbrev>
              </td></tr><tr><td rowspan="1" colspan="1">
                <italic><tp:taxon-name><tp:taxon-name-part taxon-name-part-type="genus" reg="Thelepus">T.</tp:taxon-name-part> <tp:taxon-name-part taxon-name-part-type="species" reg="cincinnatus">cincinnatus</tp:taxon-name-part></tp:taxon-name></italic>
              </td><td rowspan="1" colspan="1">Persey-3</td><td rowspan="1" colspan="1">15.3341</td><td rowspan="1" colspan="2">
                <named-content xmlns:xlink="http://www.w3.org/1999/xlink" content-type="dwc:verbatimCoordinates" xlink:type="simple"><named-content content-type="geo-json" specific-use="{&#34;type&#34;:&#34;Point&#34;,&#34;coordinates&#34;:[-49.033333,44.716667]}" id="NCID0EOTAE" xlink:type="simple">44°43'N, 49°02'W</named-content></named-content>
              </td><td rowspan="1" colspan="1">217</td><td rowspan="1" colspan="1">-</td><td rowspan="1" colspan="1">-</td><td rowspan="1" colspan="1">6</td><td rowspan="1" colspan="1">5</td><td rowspan="1" colspan="1">1976</td><td rowspan="1" colspan="1">1</td><td rowspan="1" colspan="1">
                <abbrev xmlns:xlink="http://www.w3.org/1999/xlink" content-type="institution" xlink:title="Department of Hydrobiology Moscow Lomonosov State University, Russia" id="ABBRID0EMUAE" xlink:type="simple">KGB</abbrev>
              </td></tr><tr><td rowspan="1" colspan="1">
                <italic><tp:taxon-name><tp:taxon-name-part taxon-name-part-type="genus" reg="Thelepus">T.</tp:taxon-name-part> <tp:taxon-name-part taxon-name-part-type="species" reg="cincinnatus">cincinnatus</tp:taxon-name-part></tp:taxon-name></italic>
              </td><td rowspan="1" colspan="1">Persey-3</td><td rowspan="1" colspan="1">15.3521</td><td rowspan="1" colspan="2">
                <named-content xmlns:xlink="http://www.w3.org/1999/xlink" content-type="dwc:verbatimCoordinates" xlink:type="simple"><named-content content-type="geo-json" specific-use="{&#34;type&#34;:&#34;Point&#34;,&#34;coordinates&#34;:[-52.100000,48.333333]}" id="NCID0EOVAE" xlink:type="simple">48°20'N, 52°06'W</named-content></named-content>
              </td><td rowspan="1" colspan="1">185</td><td rowspan="1" colspan="1">-1.00</td><td rowspan="1" colspan="1">-</td><td rowspan="1" colspan="1">19</td><td rowspan="1" colspan="1">6</td><td rowspan="1" colspan="1">1976</td><td rowspan="1" colspan="1">2</td><td rowspan="1" colspan="1">
                <abbrev xmlns:xlink="http://www.w3.org/1999/xlink" content-type="institution" xlink:title="Department of Hydrobiology Moscow Lomonosov State University, Russia" id="ABBRID0EMWAE" xlink:type="simple">KGB</abbrev>
              </td></tr><tr><td rowspan="1" colspan="1">
                <italic><tp:taxon-name><tp:taxon-name-part taxon-name-part-type="genus" reg="Thelepus">T.</tp:taxon-name-part> <tp:taxon-name-part taxon-name-part-type="species" reg="cincinnatus">cincinnatus</tp:taxon-name-part></tp:taxon-name></italic>
              </td><td rowspan="1" colspan="1">Persey-3</td><td rowspan="1" colspan="1">15.3529</td><td rowspan="1" colspan="2">
                <named-content xmlns:xlink="http://www.w3.org/1999/xlink" content-type="dwc:verbatimCoordinates" xlink:type="simple"><named-content content-type="geo-json" specific-use="{&#34;type&#34;:&#34;Point&#34;,&#34;coordinates&#34;:[-49.750000,47.966667]}" id="NCID0EOXAE" xlink:type="simple">47°58'N, 49°45'W</named-content></named-content>
              </td><td rowspan="1" colspan="1">185</td><td rowspan="1" colspan="1">-</td><td rowspan="1" colspan="1">-</td><td rowspan="1" colspan="1">20</td><td rowspan="1" colspan="1">6</td><td rowspan="1" colspan="1">1976</td><td rowspan="1" colspan="1">20</td><td rowspan="1" colspan="1">
                <abbrev xmlns:xlink="http://www.w3.org/1999/xlink" content-type="institution" xlink:title="Department of Hydrobiology Moscow Lomonosov State University, Russia" id="ABBRID0EMYAE" xlink:type="simple">KGB</abbrev>
              </td></tr><tr><td rowspan="1" colspan="1">
                <italic><tp:taxon-name><tp:taxon-name-part taxon-name-part-type="genus" reg="Thelepus">T.</tp:taxon-name-part> <tp:taxon-name-part taxon-name-part-type="species" reg="cincinnatus">cincinnatus</tp:taxon-name-part></tp:taxon-name></italic>
              </td><td rowspan="1" colspan="1">Persey-3</td><td rowspan="1" colspan="1">14.2724</td><td rowspan="1" colspan="2">
                <named-content xmlns:xlink="http://www.w3.org/1999/xlink" content-type="dwc:verbatimCoordinates" xlink:type="simple"><named-content content-type="geo-json" specific-use="{&#34;type&#34;:&#34;Point&#34;,&#34;coordinates&#34;:[-47.500000,47.000000]}" id="NCID0EOZAE" xlink:type="simple">47°00'N, 47°30'W</named-content></named-content>
              </td><td rowspan="1" colspan="1">215</td><td rowspan="1" colspan="1">2.00</td><td rowspan="1" colspan="1">-</td><td rowspan="1" colspan="1">25</td><td rowspan="1" colspan="1">6</td><td rowspan="1" colspan="1">1975</td><td rowspan="1" colspan="1">3</td><td rowspan="1" colspan="1">
                <abbrev xmlns:xlink="http://www.w3.org/1999/xlink" content-type="institution" xlink:title="Department of Hydrobiology Moscow Lomonosov State University, Russia" id="ABBRID0EM1AE" xlink:type="simple">KGB</abbrev>
              </td></tr><tr><td rowspan="1" colspan="1">
                <italic><tp:taxon-name><tp:taxon-name-part taxon-name-part-type="genus" reg="Thelepus">T.</tp:taxon-name-part> <tp:taxon-name-part taxon-name-part-type="species" reg="cincinnatus">cincinnatus</tp:taxon-name-part></tp:taxon-name></italic>
              </td><td rowspan="1" colspan="1">Saratov</td><td rowspan="1" colspan="1">16.1374</td><td rowspan="1" colspan="2">
                <named-content xmlns:xlink="http://www.w3.org/1999/xlink" content-type="dwc:verbatimCoordinates" xlink:type="simple"><named-content content-type="geo-json" specific-use="{&#34;type&#34;:&#34;Point&#34;,&#34;coordinates&#34;:[36.000000,69.166667]}" id="NCID0EO2AE" xlink:type="simple">69°10'N, 36°00'E</named-content></named-content>
              </td><td rowspan="1" colspan="1">47</td><td rowspan="1" colspan="1">7.04</td><td rowspan="1" colspan="1">34.0</td><td rowspan="1" colspan="1">26</td><td rowspan="1" colspan="1">8</td><td rowspan="1" colspan="1">1947</td><td rowspan="1" colspan="1">2</td><td rowspan="1" colspan="1">
                <abbrev xmlns:xlink="http://www.w3.org/1999/xlink" content-type="institution" xlink:title="Department of Hydrobiology Moscow Lomonosov State University, Russia" id="ABBRID0EM3AE" xlink:type="simple">KGB</abbrev>
              </td></tr><tr><td rowspan="1" colspan="1">
                <italic><tp:taxon-name><tp:taxon-name-part taxon-name-part-type="genus" reg="Thelepus">T.</tp:taxon-name-part> <tp:taxon-name-part taxon-name-part-type="species" reg="cincinnatus">cincinnatus</tp:taxon-name-part></tp:taxon-name></italic>
              </td><td rowspan="1" colspan="1">Sevastopol</td><td rowspan="1" colspan="1">5.1078</td><td rowspan="1" colspan="2">
                <named-content xmlns:xlink="http://www.w3.org/1999/xlink" content-type="dwc:verbatimCoordinates" xlink:type="simple"><named-content content-type="geo-json" specific-use="{&#34;type&#34;:&#34;Point&#34;,&#34;coordinates&#34;:[-13.050000,63.916667]}" id="NCID0EO4AE" xlink:type="simple">63°55'N, 13°03'W</named-content></named-content>
              </td><td rowspan="1" colspan="1">650</td><td rowspan="1" colspan="1">3.38</td><td rowspan="1" colspan="1">35.0</td><td rowspan="1" colspan="1">15</td><td rowspan="1" colspan="1">7</td><td rowspan="1" colspan="1">1957</td><td rowspan="1" colspan="1">5</td><td rowspan="1" colspan="1">
                <abbrev xmlns:xlink="http://www.w3.org/1999/xlink" content-type="institution" xlink:title="Department of Hydrobiology Moscow Lomonosov State University, Russia" id="ABBRID0EM5AE" xlink:type="simple">KGB</abbrev>
              </td></tr><tr><td rowspan="1" colspan="1">
                <italic><tp:taxon-name><tp:taxon-name-part taxon-name-part-type="genus" reg="Thelepus">T.</tp:taxon-name-part> <tp:taxon-name-part taxon-name-part-type="species" reg="cincinnatus">cincinnatus</tp:taxon-name-part></tp:taxon-name></italic>
              </td><td rowspan="1" colspan="1">Sevastopol</td><td rowspan="1" colspan="1">9.1580</td><td rowspan="1" colspan="2">
                <named-content xmlns:xlink="http://www.w3.org/1999/xlink" content-type="dwc:verbatimCoordinates" xlink:type="simple"><named-content content-type="geo-json" specific-use="{&#34;type&#34;:&#34;Point&#34;,&#34;coordinates&#34;:[-24.933333,62.000000]}" id="NCID0EO6AE" xlink:type="simple">62°00'N, 24°56'W</named-content></named-content>
              </td><td rowspan="1" colspan="1">1350</td><td rowspan="1" colspan="1">-</td><td rowspan="1" colspan="1">-</td><td rowspan="1" colspan="1">26</td><td rowspan="1" colspan="1">6</td><td rowspan="1" colspan="1">1958</td><td rowspan="1" colspan="1">10</td><td rowspan="1" colspan="1">
                <abbrev xmlns:xlink="http://www.w3.org/1999/xlink" content-type="institution" xlink:title="Department of Hydrobiology Moscow Lomonosov State University, Russia" id="ABBRID0ENAAG" xlink:type="simple">KGB</abbrev>
              </td></tr><tr><td rowspan="1" colspan="1">
                <italic><tp:taxon-name><tp:taxon-name-part taxon-name-part-type="genus" reg="Thelepus">T.</tp:taxon-name-part> <tp:taxon-name-part taxon-name-part-type="species" reg="cincinnatus">cincinnatus</tp:taxon-name-part></tp:taxon-name></italic>
              </td><td rowspan="1" colspan="1">Sevastopol</td><td rowspan="1" colspan="1">10.1768</td><td rowspan="1" colspan="2">
                <named-content xmlns:xlink="http://www.w3.org/1999/xlink" content-type="dwc:verbatimCoordinates" xlink:type="simple"><named-content content-type="geo-json" specific-use="{&#34;type&#34;:&#34;Point&#34;,&#34;coordinates&#34;:[-11.033333,65.783333]}" id="NCID0EPBAG" xlink:type="simple">65°47'N, 11°02'W</named-content></named-content>
              </td><td rowspan="1" colspan="1">173</td><td rowspan="1" colspan="1">2.86</td><td rowspan="1" colspan="1">34.9</td><td rowspan="1" colspan="1">16</td><td rowspan="1" colspan="1">10</td><td rowspan="1" colspan="1">1958</td><td rowspan="1" colspan="1">1</td><td rowspan="1" colspan="1">
                <abbrev xmlns:xlink="http://www.w3.org/1999/xlink" content-type="institution" xlink:title="Department of Hydrobiology Moscow Lomonosov State University, Russia" id="ABBRID0ENCAG" xlink:type="simple">KGB</abbrev>
              </td></tr><tr><td rowspan="1" colspan="1">
                <italic><tp:taxon-name><tp:taxon-name-part taxon-name-part-type="genus" reg="Thelepus">T.</tp:taxon-name-part> <tp:taxon-name-part taxon-name-part-type="species" reg="cincinnatus">cincinnatus</tp:taxon-name-part></tp:taxon-name></italic>
              </td><td rowspan="1" colspan="1">Sevastopol</td><td rowspan="1" colspan="1">8.1427</td><td rowspan="1" colspan="2">
                <named-content xmlns:xlink="http://www.w3.org/1999/xlink" content-type="dwc:verbatimCoordinates" xlink:type="simple"><named-content content-type="geo-json" specific-use="{&#34;type&#34;:&#34;Point&#34;,&#34;coordinates&#34;:[-12.516667,64.750000]}" id="NCID0EPDAG" xlink:type="simple">64°45'N, 12°31'W</named-content></named-content>
              </td><td rowspan="1" colspan="1">157</td><td rowspan="1" colspan="1">1.34</td><td rowspan="1" colspan="1">34.8</td><td rowspan="1" colspan="1">9</td><td rowspan="1" colspan="1">4</td><td rowspan="1" colspan="1">1958</td><td rowspan="1" colspan="1">26</td><td rowspan="1" colspan="1">
                <abbrev xmlns:xlink="http://www.w3.org/1999/xlink" content-type="institution" xlink:title="Department of Hydrobiology Moscow Lomonosov State University, Russia" id="ABBRID0ENEAG" xlink:type="simple">KGB</abbrev>
              </td></tr><tr><td rowspan="1" colspan="1">
                <italic><tp:taxon-name><tp:taxon-name-part taxon-name-part-type="genus" reg="Thelepus">T.</tp:taxon-name-part> <tp:taxon-name-part taxon-name-part-type="species" reg="cincinnatus">cincinnatus</tp:taxon-name-part></tp:taxon-name></italic>
              </td><td rowspan="1" colspan="1">Sevastopol</td><td rowspan="1" colspan="1">8.1411</td><td rowspan="1" colspan="2">
                <named-content xmlns:xlink="http://www.w3.org/1999/xlink" content-type="dwc:verbatimCoordinates" xlink:type="simple"><named-content content-type="geo-json" specific-use="{&#34;type&#34;:&#34;Point&#34;,&#34;coordinates&#34;:[1.750000,61.833333]}" id="NCID0EPFAG" xlink:type="simple">61°50'N, 1°45'E</named-content></named-content>
              </td><td rowspan="1" colspan="1">185</td><td rowspan="1" colspan="1">7.37</td><td rowspan="1" colspan="1">35.3</td><td rowspan="1" colspan="1">6</td><td rowspan="1" colspan="1">4</td><td rowspan="1" colspan="1">1958</td><td rowspan="1" colspan="1">4</td><td rowspan="1" colspan="1">
                <abbrev xmlns:xlink="http://www.w3.org/1999/xlink" content-type="institution" xlink:title="Department of Hydrobiology Moscow Lomonosov State University, Russia" id="ABBRID0ENGAG" xlink:type="simple">KGB</abbrev>
              </td></tr><tr><td rowspan="1" colspan="1">
                <italic><tp:taxon-name><tp:taxon-name-part taxon-name-part-type="genus" reg="Thelepus">T.</tp:taxon-name-part> <tp:taxon-name-part taxon-name-part-type="species" reg="cincinnatus">cincinnatus</tp:taxon-name-part></tp:taxon-name></italic>
              </td><td rowspan="1" colspan="1">Shmidt</td><td rowspan="1" colspan="1">26.2301</td><td rowspan="1" colspan="2">
                <named-content xmlns:xlink="http://www.w3.org/1999/xlink" content-type="dwc:verbatimCoordinates" xlink:type="simple"><named-content content-type="geo-json" specific-use="{&#34;type&#34;:&#34;Point&#34;,&#34;coordinates&#34;:[45.883333,79.333333]}" id="NCID0EPHAG" xlink:type="simple">79°20'N, 45°53'E</named-content></named-content>
              </td><td rowspan="1" colspan="1">65</td><td rowspan="1" colspan="1">-</td><td rowspan="1" colspan="1">-</td><td rowspan="1" colspan="1">11</td><td rowspan="1" colspan="1">8</td><td rowspan="1" colspan="1">1986</td><td rowspan="1" colspan="1">2</td><td rowspan="1" colspan="1">
                <abbrev xmlns:xlink="http://www.w3.org/1999/xlink" content-type="institution" xlink:title="Department of Hydrobiology Moscow Lomonosov State University, Russia" id="ABBRID0ENIAG" xlink:type="simple">KGB</abbrev>
              </td></tr><tr><td rowspan="1" colspan="1">
                <italic><tp:taxon-name><tp:taxon-name-part taxon-name-part-type="genus" reg="Thelepus">T.</tp:taxon-name-part> <tp:taxon-name-part taxon-name-part-type="species" reg="cincinnatus">cincinnatus</tp:taxon-name-part></tp:taxon-name></italic>
              </td><td rowspan="1" colspan="1">Tunetz</td><td rowspan="1" colspan="1">105.22</td><td rowspan="1" colspan="2">
                <named-content xmlns:xlink="http://www.w3.org/1999/xlink" content-type="dwc:verbatimCoordinates" xlink:type="simple"><named-content content-type="geo-json" specific-use="{&#34;type&#34;:&#34;Point&#34;,&#34;coordinates&#34;:[20.166667,74.500000]}" id="NCID0EPJAG" xlink:type="simple">74°30'N, 20°10'E</named-content></named-content>
              </td><td rowspan="1" colspan="1">94</td><td rowspan="1" colspan="1">-0.12</td><td rowspan="1" colspan="1">34.7</td><td rowspan="1" colspan="1">7</td><td rowspan="1" colspan="1">7</td><td rowspan="1" colspan="1">1978</td><td rowspan="1" colspan="1">45</td><td rowspan="1" colspan="1">
                <abbrev xmlns:xlink="http://www.w3.org/1999/xlink" content-type="institution" xlink:title="Department of Hydrobiology Moscow Lomonosov State University, Russia" id="ABBRID0ENKAG" xlink:type="simple">KGB</abbrev>
              </td></tr><tr><td rowspan="1" colspan="1">
                <italic><tp:taxon-name><tp:taxon-name-part taxon-name-part-type="genus" reg="Thelepus">T.</tp:taxon-name-part> <tp:taxon-name-part taxon-name-part-type="species" reg="cincinnatus">cincinnatus</tp:taxon-name-part></tp:taxon-name></italic>
              </td><td rowspan="1" colspan="1">Tunetz</td><td rowspan="1" colspan="1">105.23</td><td rowspan="1" colspan="2">
                <named-content xmlns:xlink="http://www.w3.org/1999/xlink" content-type="dwc:verbatimCoordinates" xlink:type="simple"><named-content content-type="geo-json" specific-use="{&#34;type&#34;:&#34;Point&#34;,&#34;coordinates&#34;:[31.333333,74.500000]}" id="NCID0EPLAG" xlink:type="simple">74°30'N, 31°20'E</named-content></named-content>
              </td><td rowspan="1" colspan="1">245</td><td rowspan="1" colspan="1">-0.76</td><td rowspan="1" colspan="1">34.9</td><td rowspan="1" colspan="1">8</td><td rowspan="1" colspan="1">7</td><td rowspan="1" colspan="1">1978</td><td rowspan="1" colspan="1">3</td><td rowspan="1" colspan="1">
                <abbrev xmlns:xlink="http://www.w3.org/1999/xlink" content-type="institution" xlink:title="Department of Hydrobiology Moscow Lomonosov State University, Russia" id="ABBRID0ENMAG" xlink:type="simple">KGB</abbrev>
              </td></tr><tr><td rowspan="1" colspan="1">
                <italic><tp:taxon-name><tp:taxon-name-part taxon-name-part-type="genus" reg="Thelepus">T.</tp:taxon-name-part> <tp:taxon-name-part taxon-name-part-type="species" reg="cincinnatus">cincinnatus</tp:taxon-name-part></tp:taxon-name></italic>
              </td><td rowspan="1" colspan="1">
                <named-content xmlns:xlink="http://www.w3.org/1999/xlink" content-type="dwc:institutional_code" xlink:type="simple">VNIRO</named-content>
              </td><td rowspan="1" colspan="1">2003.223808</td><td rowspan="1" colspan="2">
                <named-content xmlns:xlink="http://www.w3.org/1999/xlink" content-type="dwc:verbatimCoordinates" xlink:type="simple"><named-content content-type="geo-json" specific-use="{&#34;type&#34;:&#34;Point&#34;,&#34;coordinates&#34;:[41.400000,67.116667]}" id="NCID0EVNAG" xlink:type="simple">67°07'N, 41°24'E</named-content></named-content>
              </td><td rowspan="1" colspan="1">20</td><td rowspan="1" colspan="1">-</td><td rowspan="1" colspan="1">-</td><td rowspan="1" colspan="1">-</td><td rowspan="1" colspan="1">-</td><td rowspan="1" colspan="1">2003</td><td rowspan="1" colspan="1">18</td><td rowspan="1" colspan="1">
                <abbrev xmlns:xlink="http://www.w3.org/1999/xlink" content-type="institution" xlink:title="Department of Hydrobiology Moscow Lomonosov State University, Russia" id="ABBRID0ETOAG" xlink:type="simple">KGB</abbrev>
              </td></tr><tr><td rowspan="1" colspan="1">
                <italic><tp:taxon-name><tp:taxon-name-part taxon-name-part-type="genus" reg="Thelepus">T.</tp:taxon-name-part> <tp:taxon-name-part taxon-name-part-type="species" reg="cincinnatus">cincinnatus</tp:taxon-name-part></tp:taxon-name></italic>
              </td><td rowspan="1" colspan="1">
                <named-content xmlns:xlink="http://www.w3.org/1999/xlink" content-type="dwc:institutional_code" xlink:type="simple">VNIRO</named-content>
              </td><td rowspan="1" colspan="1">2003.223820</td><td rowspan="1" colspan="2">
                <named-content xmlns:xlink="http://www.w3.org/1999/xlink" content-type="dwc:verbatimCoordinates" xlink:type="simple"><named-content content-type="geo-json" specific-use="{&#34;type&#34;:&#34;Point&#34;,&#34;coordinates&#34;:[39.766667,68.133333]}" id="NCID0E2PAG" xlink:type="simple">68°08'N, 39°46'E</named-content></named-content>
              </td><td rowspan="1" colspan="1">8</td><td rowspan="1" colspan="1">-</td><td rowspan="1" colspan="1">-</td><td rowspan="1" colspan="1">-</td><td rowspan="1" colspan="1">-</td><td rowspan="1" colspan="1">2003</td><td rowspan="1" colspan="1">2</td><td rowspan="1" colspan="1">
                <abbrev xmlns:xlink="http://www.w3.org/1999/xlink" content-type="institution" xlink:title="Department of Hydrobiology Moscow Lomonosov State University, Russia" id="ABBRID0EZQAG" xlink:type="simple">KGB</abbrev>
              </td></tr><tr><td rowspan="1" colspan="1">
                <italic><tp:taxon-name><tp:taxon-name-part taxon-name-part-type="genus" reg="Thelepus">T.</tp:taxon-name-part> <tp:taxon-name-part taxon-name-part-type="species" reg="cincinnatus">cincinnatus</tp:taxon-name-part></tp:taxon-name></italic>
              </td><td rowspan="1" colspan="1">
                <named-content xmlns:xlink="http://www.w3.org/1999/xlink" content-type="dwc:institutional_code" xlink:type="simple">VNIRO</named-content>
              </td><td rowspan="1" colspan="1">2003.223900</td><td rowspan="1" colspan="2">
                <named-content xmlns:xlink="http://www.w3.org/1999/xlink" content-type="dwc:verbatimCoordinates" xlink:type="simple"><named-content content-type="geo-json" specific-use="{&#34;type&#34;:&#34;Point&#34;,&#34;coordinates&#34;:[32.650000,69.483333]}" id="NCID0EBSAG" xlink:type="simple">69°29'N, 32°39'E</named-content></named-content>
              </td><td rowspan="1" colspan="1">12</td><td rowspan="1" colspan="1">-</td><td rowspan="1" colspan="1">-</td><td rowspan="1" colspan="1">-</td><td rowspan="1" colspan="1">-</td><td rowspan="1" colspan="1">2003</td><td rowspan="1" colspan="1">2</td><td rowspan="1" colspan="1">
                <abbrev xmlns:xlink="http://www.w3.org/1999/xlink" content-type="institution" xlink:title="Department of Hydrobiology Moscow Lomonosov State University, Russia" id="ABBRID0E6SAG" xlink:type="simple">KGB</abbrev>
              </td></tr><tr><td rowspan="1" colspan="1">
                <italic><tp:taxon-name><tp:taxon-name-part taxon-name-part-type="genus" reg="Thelepus">T.</tp:taxon-name-part> <tp:taxon-name-part taxon-name-part-type="species" reg="cincinnatus">cincinnatus</tp:taxon-name-part></tp:taxon-name></italic>
              </td><td rowspan="1" colspan="1">
                <named-content xmlns:xlink="http://www.w3.org/1999/xlink" content-type="dwc:institutional_code" xlink:type="simple">VNIRO</named-content>
              </td><td rowspan="1" colspan="1">2003.223984</td><td rowspan="1" colspan="2">
                <named-content xmlns:xlink="http://www.w3.org/1999/xlink" content-type="dwc:verbatimCoordinates" xlink:type="simple"><named-content content-type="geo-json" specific-use="{&#34;type&#34;:&#34;Point&#34;,&#34;coordinates&#34;:[32.583333,69.466667]}" id="NCID0EHUAG" xlink:type="simple">69°28'N, 32°35'E</named-content></named-content>
              </td><td rowspan="1" colspan="1">9</td><td rowspan="1" colspan="1">-</td><td rowspan="1" colspan="1">-</td><td rowspan="1" colspan="1">-</td><td rowspan="1" colspan="1">-</td><td rowspan="1" colspan="1">2003</td><td rowspan="1" colspan="1">2</td><td rowspan="1" colspan="1">
                <abbrev xmlns:xlink="http://www.w3.org/1999/xlink" content-type="institution" xlink:title="Department of Hydrobiology Moscow Lomonosov State University, Russia" id="ABBRID0EFVAG" xlink:type="simple">KGB</abbrev>
              </td></tr><tr><td rowspan="1" colspan="1">
                <italic><tp:taxon-name><tp:taxon-name-part taxon-name-part-type="genus" reg="Thelepus">T.</tp:taxon-name-part> <tp:taxon-name-part taxon-name-part-type="species" reg="cincinnatus">cincinnatus</tp:taxon-name-part></tp:taxon-name></italic>
              </td><td rowspan="1" colspan="1">
                <named-content xmlns:xlink="http://www.w3.org/1999/xlink" content-type="dwc:institutional_code" xlink:type="simple">VNIRO</named-content>
              </td><td rowspan="1" colspan="1">2003.2231011</td><td rowspan="1" colspan="2">
                <named-content xmlns:xlink="http://www.w3.org/1999/xlink" content-type="dwc:verbatimCoordinates" xlink:type="simple"><named-content content-type="geo-json" specific-use="{&#34;type&#34;:&#34;Point&#34;,&#34;coordinates&#34;:[41.266667,67.233333]}" id="NCID0ENWAG" xlink:type="simple">67°14'N, 41°16'E</named-content></named-content>
              </td><td rowspan="1" colspan="1">15</td><td rowspan="1" colspan="1">-</td><td rowspan="1" colspan="1">-</td><td rowspan="1" colspan="1">-</td><td rowspan="1" colspan="1">-</td><td rowspan="1" colspan="1">2003</td><td rowspan="1" colspan="1">2</td><td rowspan="1" colspan="1">
                <abbrev xmlns:xlink="http://www.w3.org/1999/xlink" content-type="institution" xlink:title="Department of Hydrobiology Moscow Lomonosov State University, Russia" id="ABBRID0ELXAG" xlink:type="simple">KGB</abbrev>
              </td></tr><tr><td rowspan="1" colspan="1">
                <italic><tp:taxon-name><tp:taxon-name-part taxon-name-part-type="genus" reg="Thelepus">T.</tp:taxon-name-part> <tp:taxon-name-part taxon-name-part-type="species" reg="cincinnatus">cincinnatus</tp:taxon-name-part></tp:taxon-name></italic>
              </td><td rowspan="1" colspan="1">n/a</td><td rowspan="1" colspan="1">129/33188</td><td rowspan="1" colspan="2">
                <named-content xmlns:xlink="http://www.w3.org/1999/xlink" content-type="dwc:verbatimCoordinates" xlink:type="simple"><named-content content-type="geo-json" specific-use="{&#34;type&#34;:&#34;Point&#34;,&#34;coordinates&#34;:[113.416667,75.083333]}" id="NCID0ENYAG" xlink:type="simple">75°05'N, 113°25'E</named-content></named-content>
              </td><td rowspan="1" colspan="1">36</td><td rowspan="1" colspan="1">-</td><td rowspan="1" colspan="1">-</td><td rowspan="1" colspan="1">27</td><td rowspan="1" colspan="1">8</td><td rowspan="1" colspan="1">1912</td><td rowspan="1" colspan="1">2</td><td rowspan="1" colspan="1">ZIN</td></tr><tr><td rowspan="1" colspan="1">
                <italic><tp:taxon-name><tp:taxon-name-part taxon-name-part-type="genus" reg="Thelepus">T.</tp:taxon-name-part> <tp:taxon-name-part taxon-name-part-type="species" reg="cincinnatus">cincinnatus</tp:taxon-name-part></tp:taxon-name></italic>
              </td><td rowspan="1" colspan="1">n/a</td><td rowspan="1" colspan="1">132/33190</td><td rowspan="1" colspan="2">
                <named-content xmlns:xlink="http://www.w3.org/1999/xlink" content-type="dwc:verbatimCoordinates" xlink:type="simple"><named-content content-type="geo-json" specific-use="{&#34;type&#34;:&#34;Point&#34;,&#34;coordinates&#34;:[107.000000,77.350000]}" id="NCID0EH1AG" xlink:type="simple">77°21'N, 107°E</named-content></named-content>
              </td><td rowspan="1" colspan="1">37</td><td rowspan="1" colspan="1">-1.2</td><td rowspan="1" colspan="1">-</td><td rowspan="1" colspan="1">26</td><td rowspan="1" colspan="1">8</td><td rowspan="1" colspan="1">1913</td><td rowspan="1" colspan="1">3</td><td rowspan="1" colspan="1">ZIN</td></tr><tr><td rowspan="1" colspan="1">
                <italic><tp:taxon-name><tp:taxon-name-part taxon-name-part-type="genus" reg="Thelepus">T.</tp:taxon-name-part> <tp:taxon-name-part taxon-name-part-type="species" reg="cincinnatus">cincinnatus</tp:taxon-name-part></tp:taxon-name></italic>
              </td><td rowspan="1" colspan="1">n/a</td><td rowspan="1" colspan="1">139/33197</td><td rowspan="1" colspan="2">
                <named-content xmlns:xlink="http://www.w3.org/1999/xlink" content-type="dwc:verbatimCoordinates" xlink:type="simple"><named-content content-type="geo-json" specific-use="{&#34;type&#34;:&#34;Point&#34;,&#34;coordinates&#34;:[113.833333,75.283333]}" id="NCID0EB3AG" xlink:type="simple">75°17'N, 113°50'E</named-content></named-content>
              </td><td rowspan="1" colspan="1">43</td><td rowspan="1" colspan="1">1.5</td><td rowspan="1" colspan="1">-</td><td rowspan="1" colspan="1">9</td><td rowspan="1" colspan="1">9</td><td rowspan="1" colspan="1">1912</td><td rowspan="1" colspan="1">1</td><td rowspan="1" colspan="1">ZIN</td></tr><tr><td rowspan="1" colspan="1">
                <italic><tp:taxon-name><tp:taxon-name-part taxon-name-part-type="genus" reg="Thelepus">T.</tp:taxon-name-part> <tp:taxon-name-part taxon-name-part-type="species" reg="cincinnatus">cincinnatus</tp:taxon-name-part></tp:taxon-name></italic>
              </td><td rowspan="1" colspan="1">n/a</td><td rowspan="1" colspan="1">208/33265</td><td rowspan="1" colspan="2">
                <named-content xmlns:xlink="http://www.w3.org/1999/xlink" content-type="dwc:verbatimCoordinates" xlink:type="simple"><named-content content-type="geo-json" specific-use="{&#34;type&#34;:&#34;Point&#34;,&#34;coordinates&#34;:[-175.866667,71.133333]}" id="NCID0E24AG" xlink:type="simple">71°08'N, 175°52'W</named-content></named-content>
              </td><td rowspan="1" colspan="1">41</td><td rowspan="1" colspan="1">-</td><td rowspan="1" colspan="1">-</td><td rowspan="1" colspan="1">7</td><td rowspan="1" colspan="1">9</td><td rowspan="1" colspan="1">1929</td><td rowspan="1" colspan="1">1</td><td rowspan="1" colspan="1">ZIN</td></tr><tr><td rowspan="1" colspan="1">
                <italic><tp:taxon-name><tp:taxon-name-part taxon-name-part-type="genus" reg="Thelepus">T.</tp:taxon-name-part> <tp:taxon-name-part taxon-name-part-type="species" reg="cincinnatus">cincinnatus</tp:taxon-name-part></tp:taxon-name></italic>
              </td><td rowspan="1" colspan="1">n/a</td><td rowspan="1" colspan="1">212/33268</td><td rowspan="1" colspan="2">
                <named-content xmlns:xlink="http://www.w3.org/1999/xlink" content-type="dwc:verbatimCoordinates" xlink:type="simple"><named-content content-type="geo-json" specific-use="{&#34;type&#34;:&#34;Point&#34;,&#34;coordinates&#34;:[89.833333,80.783333]}" id="NCID0EV6AG" xlink:type="simple">80°47'N, 89°50'E</named-content></named-content>
              </td><td rowspan="1" colspan="1">52</td><td rowspan="1" colspan="1">-</td><td rowspan="1" colspan="1">-</td><td rowspan="1" colspan="1">31</td><td rowspan="1" colspan="1">8</td><td rowspan="1" colspan="1">1930</td><td rowspan="1" colspan="1">2</td><td rowspan="1" colspan="1">ZIN</td></tr><tr><td rowspan="1" colspan="1">
                <italic><tp:taxon-name><tp:taxon-name-part taxon-name-part-type="genus" reg="Thelepus">T.</tp:taxon-name-part> <tp:taxon-name-part taxon-name-part-type="species" reg="davehalli">davehalli</tp:taxon-name-part></tp:taxon-name></italic>
              </td><td rowspan="1" colspan="1">Sevastopol</td><td rowspan="1" colspan="1">5.1089</td><td rowspan="1" colspan="2">
                <named-content xmlns:xlink="http://www.w3.org/1999/xlink" content-type="dwc:verbatimCoordinates" xlink:type="simple"><named-content content-type="geo-json" specific-use="{&#34;type&#34;:&#34;Point&#34;,&#34;coordinates&#34;:[-7.800000,62.500000]}" id="NCID0EPBBG" xlink:type="simple">62°30'N, 7°48'W</named-content></named-content>
              </td><td rowspan="1" colspan="1">150</td><td rowspan="1" colspan="1">8.78</td><td rowspan="1" colspan="1">35.2</td><td rowspan="1" colspan="1">16</td><td rowspan="1" colspan="1">7</td><td rowspan="1" colspan="1">1957</td><td rowspan="1" colspan="1">2</td><td rowspan="1" colspan="1">
                <abbrev xmlns:xlink="http://www.w3.org/1999/xlink" content-type="institution" xlink:title="Department of Hydrobiology Moscow Lomonosov State University, Russia" id="ABBRID0ENCBG" xlink:type="simple">KGB</abbrev>
              </td></tr><tr><td rowspan="1" colspan="1">
                <italic><tp:taxon-name><tp:taxon-name-part taxon-name-part-type="genus" reg="Thelepus">T.</tp:taxon-name-part> <tp:taxon-name-part taxon-name-part-type="species" reg="davehalli">davehalli</tp:taxon-name-part></tp:taxon-name></italic>
              </td><td rowspan="1" colspan="1">Sevastopol</td><td rowspan="1" colspan="1">5.1091</td><td rowspan="1" colspan="2">
                <named-content xmlns:xlink="http://www.w3.org/1999/xlink" content-type="dwc:verbatimCoordinates" xlink:type="simple"><named-content content-type="geo-json" specific-use="{&#34;type&#34;:&#34;Point&#34;,&#34;coordinates&#34;:[-6.116667,61.983333]}" id="NCID0EPDBG" xlink:type="simple">61°59'N, 6°07'W</named-content></named-content>
              </td><td rowspan="1" colspan="1">130</td><td rowspan="1" colspan="1">8.73</td><td rowspan="1" colspan="1">35.3</td><td rowspan="1" colspan="1">17</td><td rowspan="1" colspan="1">7</td><td rowspan="1" colspan="1">1957</td><td rowspan="1" colspan="1">5</td><td rowspan="1" colspan="1">
                <abbrev xmlns:xlink="http://www.w3.org/1999/xlink" content-type="institution" xlink:title="Department of Hydrobiology Moscow Lomonosov State University, Russia" id="ABBRID0ENEBG" xlink:type="simple">KGB</abbrev>
              </td></tr><tr><td rowspan="1" colspan="1">
                <italic><tp:taxon-name><tp:taxon-name-part taxon-name-part-type="genus" reg="Thelepus">T.</tp:taxon-name-part> <tp:taxon-name-part taxon-name-part-type="species" reg="davehalli">davehalli</tp:taxon-name-part></tp:taxon-name></italic>
              </td><td rowspan="1" colspan="1">Sevastopol</td><td rowspan="1" colspan="1">5.1102</td><td rowspan="1" colspan="2">
                <named-content xmlns:xlink="http://www.w3.org/1999/xlink" content-type="dwc:verbatimCoordinates" xlink:type="simple"><named-content content-type="geo-json" specific-use="{&#34;type&#34;:&#34;Point&#34;,&#34;coordinates&#34;:[-0.600000,60.583333]}" id="NCID0EPFBG" xlink:type="simple">60°35'N, 0°36'W</named-content></named-content>
              </td><td rowspan="1" colspan="1">135</td><td rowspan="1" colspan="1">9.24</td><td rowspan="1" colspan="1">35.4</td><td rowspan="1" colspan="1">18</td><td rowspan="1" colspan="1">7</td><td rowspan="1" colspan="1">1957</td><td rowspan="1" colspan="1">36</td><td rowspan="1" colspan="1">
                <abbrev xmlns:xlink="http://www.w3.org/1999/xlink" content-type="institution" xlink:title="Department of Hydrobiology Moscow Lomonosov State University, Russia" id="ABBRID0ENGBG" xlink:type="simple">KGB</abbrev>
              </td></tr><tr><td rowspan="1" colspan="1">
                <italic><tp:taxon-name><tp:taxon-name-part taxon-name-part-type="genus" reg="Thelepus">T.</tp:taxon-name-part> <tp:taxon-name-part taxon-name-part-type="species" reg="davehalli">davehalli</tp:taxon-name-part></tp:taxon-name></italic>
              </td><td rowspan="1" colspan="1">Sevastopol</td><td rowspan="1" colspan="1">5.1104</td><td rowspan="1" colspan="2">
                <named-content xmlns:xlink="http://www.w3.org/1999/xlink" content-type="dwc:verbatimCoordinates" xlink:type="simple"><named-content content-type="geo-json" specific-use="{&#34;type&#34;:&#34;Point&#34;,&#34;coordinates&#34;:[0.750000,60.583333]}" id="NCID0EPHBG" xlink:type="simple">60°35'N, 0°45'E</named-content></named-content>
              </td><td rowspan="1" colspan="1">130</td><td rowspan="1" colspan="1">8.16</td><td rowspan="1" colspan="1">35.4</td><td rowspan="1" colspan="1">18</td><td rowspan="1" colspan="1">7</td><td rowspan="1" colspan="1">1957</td><td rowspan="1" colspan="1">6</td><td rowspan="1" colspan="1">
                <abbrev xmlns:xlink="http://www.w3.org/1999/xlink" content-type="institution" xlink:title="Department of Hydrobiology Moscow Lomonosov State University, Russia" id="ABBRID0ENIBG" xlink:type="simple">KGB</abbrev>
              </td></tr><tr><td rowspan="1" colspan="1">
                <italic><tp:taxon-name><tp:taxon-name-part taxon-name-part-type="genus" reg="Thelepus">T.</tp:taxon-name-part> <tp:taxon-name-part taxon-name-part-type="species" reg="davehalli">davehalli</tp:taxon-name-part></tp:taxon-name></italic>
              </td><td rowspan="1" colspan="1">Sevastopol</td><td rowspan="1" colspan="1">5.1105</td><td rowspan="1" colspan="2">
                <named-content xmlns:xlink="http://www.w3.org/1999/xlink" content-type="dwc:verbatimCoordinates" xlink:type="simple"><named-content content-type="geo-json" specific-use="{&#34;type&#34;:&#34;Point&#34;,&#34;coordinates&#34;:[1.350000,60.583333]}" id="NCID0EPJBG" xlink:type="simple">60°35'N, 1°21'E</named-content></named-content>
              </td><td rowspan="1" colspan="1">130</td><td rowspan="1" colspan="1">7.72</td><td rowspan="1" colspan="1">35.4</td><td rowspan="1" colspan="1">19</td><td rowspan="1" colspan="1">7</td><td rowspan="1" colspan="1">1957</td><td rowspan="1" colspan="1">1</td><td rowspan="1" colspan="1">
                <abbrev xmlns:xlink="http://www.w3.org/1999/xlink" content-type="institution" xlink:title="Department of Hydrobiology Moscow Lomonosov State University, Russia" id="ABBRID0ENKBG" xlink:type="simple">KGB</abbrev>
              </td></tr><tr><td rowspan="1" colspan="1">
                <italic><tp:taxon-name><tp:taxon-name-part taxon-name-part-type="genus" reg="Thelepus">T.</tp:taxon-name-part> <tp:taxon-name-part taxon-name-part-type="species" reg="davehalli">davehalli</tp:taxon-name-part></tp:taxon-name></italic>
              </td><td rowspan="1" colspan="1">Sevastopol</td><td rowspan="1" colspan="1">5.1157</td><td rowspan="1" colspan="2">
                <named-content xmlns:xlink="http://www.w3.org/1999/xlink" content-type="dwc:verbatimCoordinates" xlink:type="simple"><named-content content-type="geo-json" specific-use="{&#34;type&#34;:&#34;Point&#34;,&#34;coordinates&#34;:[-24.416667,64.933333]}" id="NCID0EPLBG" xlink:type="simple">64°56'N, 24°25'W</named-content></named-content>
              </td><td rowspan="1" colspan="1">155</td><td rowspan="1" colspan="1">8.17</td><td rowspan="1" colspan="1">35.1</td><td rowspan="1" colspan="1">31</td><td rowspan="1" colspan="1">7</td><td rowspan="1" colspan="1">1957</td><td rowspan="1" colspan="1">1</td><td rowspan="1" colspan="1">
                <abbrev xmlns:xlink="http://www.w3.org/1999/xlink" content-type="institution" xlink:title="Department of Hydrobiology Moscow Lomonosov State University, Russia" id="ABBRID0ENMBG" xlink:type="simple">KGB</abbrev>
              </td></tr><tr><td rowspan="1" colspan="1">
                <italic><tp:taxon-name><tp:taxon-name-part taxon-name-part-type="genus" reg="Thelepus">T.</tp:taxon-name-part> <tp:taxon-name-part taxon-name-part-type="species" reg="davehalli">davehalli</tp:taxon-name-part></tp:taxon-name></italic>
              </td><td rowspan="1" colspan="1">Sevastopol</td><td rowspan="1" colspan="1">8.1443</td><td rowspan="1" colspan="2">
                <named-content xmlns:xlink="http://www.w3.org/1999/xlink" content-type="dwc:verbatimCoordinates" xlink:type="simple"><named-content content-type="geo-json" specific-use="{&#34;type&#34;:&#34;Point&#34;,&#34;coordinates&#34;:[-7.200000,62.500000]}" id="NCID0EPNBG" xlink:type="simple">62°30'N, 7°12'W</named-content></named-content>
              </td><td rowspan="1" colspan="1">94</td><td rowspan="1" colspan="1">6.38</td><td rowspan="1" colspan="1">35.3</td><td rowspan="1" colspan="1">11</td><td rowspan="1" colspan="1">4</td><td rowspan="1" colspan="1">1958</td><td rowspan="1" colspan="1">1</td><td rowspan="1" colspan="1">
                <abbrev xmlns:xlink="http://www.w3.org/1999/xlink" content-type="institution" xlink:title="Department of Hydrobiology Moscow Lomonosov State University, Russia" id="ABBRID0ENOBG" xlink:type="simple">KGB</abbrev>
              </td></tr><tr><td rowspan="1" colspan="1">
                <italic><tp:taxon-name><tp:taxon-name-part taxon-name-part-type="genus" reg="Thelepus">T.</tp:taxon-name-part> <tp:taxon-name-part taxon-name-part-type="species" reg="davehalli">davehalli</tp:taxon-name-part></tp:taxon-name></italic>
              </td><td rowspan="1" colspan="1">Sevastopol</td><td rowspan="1" colspan="1">8.1453</td><td rowspan="1" colspan="2">
                <named-content xmlns:xlink="http://www.w3.org/1999/xlink" content-type="dwc:verbatimCoordinates" xlink:type="simple"><named-content content-type="geo-json" specific-use="{&#34;type&#34;:&#34;Point&#34;,&#34;coordinates&#34;:[-6.233333,62.000000]}" id="NCID0EPPBG" xlink:type="simple">62°00'N, 6°14'W</named-content></named-content>
              </td><td rowspan="1" colspan="1">112</td><td rowspan="1" colspan="1">6.34</td><td rowspan="1" colspan="1">35.2</td><td rowspan="1" colspan="1">16</td><td rowspan="1" colspan="1">4</td><td rowspan="1" colspan="1">1958</td><td rowspan="1" colspan="1">207</td><td rowspan="1" colspan="1">
                <abbrev xmlns:xlink="http://www.w3.org/1999/xlink" content-type="institution" xlink:title="Department of Hydrobiology Moscow Lomonosov State University, Russia" id="ABBRID0ENQBG" xlink:type="simple">KGB</abbrev>, <named-content xmlns:xlink="http://www.w3.org/1999/xlink" content-type="dwc:institutional_code" xlink:type="simple">MNCN</named-content></td></tr><tr><td rowspan="1" colspan="1">
                <italic><tp:taxon-name><tp:taxon-name-part taxon-name-part-type="genus" reg="Thelepus">T.</tp:taxon-name-part> <tp:taxon-name-part taxon-name-part-type="species" reg="davehalli">davehalli</tp:taxon-name-part></tp:taxon-name></italic>
              </td><td rowspan="1" colspan="1">Sevastopol</td><td rowspan="1" colspan="1">8.1464</td><td rowspan="1" colspan="2">
                <named-content xmlns:xlink="http://www.w3.org/1999/xlink" content-type="dwc:verbatimCoordinates" xlink:type="simple"><named-content content-type="geo-json" specific-use="{&#34;type&#34;:&#34;Point&#34;,&#34;coordinates&#34;:[-0.600000,60.566667]}" id="NCID0ETRBG" xlink:type="simple">60°34'N, 0°36'W</named-content></named-content>
              </td><td rowspan="1" colspan="1">145</td><td rowspan="1" colspan="1">6.2</td><td rowspan="1" colspan="1">35.3</td><td rowspan="1" colspan="1">17</td><td rowspan="1" colspan="1">4</td><td rowspan="1" colspan="1">1958</td><td rowspan="1" colspan="1">25</td><td rowspan="1" colspan="1">
                <abbrev xmlns:xlink="http://www.w3.org/1999/xlink" content-type="institution" xlink:title="Department of Hydrobiology Moscow Lomonosov State University, Russia" id="ABBRID0ERSBG" xlink:type="simple">KGB</abbrev>
              </td></tr><tr><td rowspan="1" colspan="1">
                <italic><tp:taxon-name><tp:taxon-name-part taxon-name-part-type="genus" reg="Thelepus">T.</tp:taxon-name-part> <tp:taxon-name-part taxon-name-part-type="species" reg="davehalli">davehalli</tp:taxon-name-part></tp:taxon-name></italic>
              </td><td rowspan="1" colspan="1">Sevastopol</td><td rowspan="1" colspan="1">8.1465</td><td rowspan="1" colspan="2">
                <named-content xmlns:xlink="http://www.w3.org/1999/xlink" content-type="dwc:verbatimCoordinates" xlink:type="simple"><named-content content-type="geo-json" specific-use="{&#34;type&#34;:&#34;Point&#34;,&#34;coordinates&#34;:[-0.016667,60.583333]}" id="NCID0ETTBG" xlink:type="simple">60°35'N, 0°01'W</named-content></named-content>
              </td><td rowspan="1" colspan="1">110</td><td rowspan="1" colspan="1">6.18</td><td rowspan="1" colspan="1">35.3</td><td rowspan="1" colspan="1">17</td><td rowspan="1" colspan="1">4</td><td rowspan="1" colspan="1">1958</td><td rowspan="1" colspan="1">1</td><td rowspan="1" colspan="1">
                <abbrev xmlns:xlink="http://www.w3.org/1999/xlink" content-type="institution" xlink:title="Department of Hydrobiology Moscow Lomonosov State University, Russia" id="ABBRID0ERUBG" xlink:type="simple">KGB</abbrev>
              </td></tr><tr><td rowspan="1" colspan="1">
                <italic><tp:taxon-name><tp:taxon-name-part taxon-name-part-type="genus" reg="Thelepus">T.</tp:taxon-name-part> <tp:taxon-name-part taxon-name-part-type="species" reg="davehalli">davehalli</tp:taxon-name-part></tp:taxon-name></italic>
              </td><td rowspan="1" colspan="1">Sevastopol</td><td rowspan="1" colspan="1">8.1466</td><td rowspan="1" colspan="2">
                <named-content xmlns:xlink="http://www.w3.org/1999/xlink" content-type="dwc:verbatimCoordinates" xlink:type="simple"><named-content content-type="geo-json" specific-use="{&#34;type&#34;:&#34;Point&#34;,&#34;coordinates&#34;:[0.783333,60.583333]}" id="NCID0ETVBG" xlink:type="simple">60°35'N, 0°47'E</named-content></named-content>
              </td><td rowspan="1" colspan="1">128</td><td rowspan="1" colspan="1">5.89</td><td rowspan="1" colspan="1">35.4</td><td rowspan="1" colspan="1">18</td><td rowspan="1" colspan="1">4</td><td rowspan="1" colspan="1">1958</td><td rowspan="1" colspan="1">8</td><td rowspan="1" colspan="1">
                <abbrev xmlns:xlink="http://www.w3.org/1999/xlink" content-type="institution" xlink:title="Department of Hydrobiology Moscow Lomonosov State University, Russia" id="ABBRID0ERWBG" xlink:type="simple">KGB</abbrev>
              </td></tr><tr><td rowspan="1" colspan="1">
                <italic><tp:taxon-name><tp:taxon-name-part taxon-name-part-type="genus" reg="Thelepus">T.</tp:taxon-name-part> <tp:taxon-name-part taxon-name-part-type="species" reg="davehalli">davehalli</tp:taxon-name-part></tp:taxon-name></italic>
              </td><td rowspan="1" colspan="1">Sevastopol</td><td rowspan="1" colspan="1">8.1468</td><td rowspan="1" colspan="2">
                <named-content xmlns:xlink="http://www.w3.org/1999/xlink" content-type="dwc:verbatimCoordinates" xlink:type="simple"><named-content content-type="geo-json" specific-use="{&#34;type&#34;:&#34;Point&#34;,&#34;coordinates&#34;:[2.083333,60.583333]}" id="NCID0ETXBG" xlink:type="simple">60°35'N, 2°05'E</named-content></named-content>
              </td><td rowspan="1" colspan="1">127</td><td rowspan="1" colspan="1">5.91</td><td rowspan="1" colspan="1">35.3</td><td rowspan="1" colspan="1">18</td><td rowspan="1" colspan="1">4</td><td rowspan="1" colspan="1">1958</td><td rowspan="1" colspan="1">1</td><td rowspan="1" colspan="1">
                <abbrev xmlns:xlink="http://www.w3.org/1999/xlink" content-type="institution" xlink:title="Department of Hydrobiology Moscow Lomonosov State University, Russia" id="ABBRID0ERYBG" xlink:type="simple">KGB</abbrev>
              </td></tr><tr><td rowspan="1" colspan="1">
                <italic><tp:taxon-name><tp:taxon-name-part taxon-name-part-type="genus" reg="Thelepus">T.</tp:taxon-name-part> <tp:taxon-name-part taxon-name-part-type="species" reg="davehalli">davehalli</tp:taxon-name-part></tp:taxon-name></italic>
              </td><td rowspan="1" colspan="1">Sevastopol</td><td rowspan="1" colspan="1">8.1490</td><td rowspan="1" colspan="2">
                <named-content xmlns:xlink="http://www.w3.org/1999/xlink" content-type="dwc:verbatimCoordinates" xlink:type="simple"><named-content content-type="geo-json" specific-use="{&#34;type&#34;:&#34;Point&#34;,&#34;coordinates&#34;:[20.566667,73.666667]}" id="NCID0ETZBG" xlink:type="simple">73°40'N, 20°34'E</named-content></named-content>
              </td><td rowspan="1" colspan="1">495</td><td rowspan="1" colspan="1">1.73</td><td rowspan="1" colspan="1">35.1</td><td rowspan="1" colspan="1">28</td><td rowspan="1" colspan="1">4</td><td rowspan="1" colspan="1">1958</td><td rowspan="1" colspan="1">1</td><td rowspan="1" colspan="1">
                <abbrev xmlns:xlink="http://www.w3.org/1999/xlink" content-type="institution" xlink:title="Department of Hydrobiology Moscow Lomonosov State University, Russia" id="ABBRID0ER1BG" xlink:type="simple">KGB</abbrev>
              </td></tr><tr><td rowspan="1" colspan="1">
                <italic><tp:taxon-name><tp:taxon-name-part taxon-name-part-type="genus" reg="Thelepus">T.</tp:taxon-name-part> <tp:taxon-name-part taxon-name-part-type="species" reg="davehalli">davehalli</tp:taxon-name-part></tp:taxon-name></italic>
              </td><td rowspan="1" colspan="1">Sevastopol</td><td rowspan="1" colspan="1">10.1790</td><td rowspan="1" colspan="2">
                <named-content xmlns:xlink="http://www.w3.org/1999/xlink" content-type="dwc:verbatimCoordinates" xlink:type="simple"><named-content content-type="geo-json" specific-use="{&#34;type&#34;:&#34;Point&#34;,&#34;coordinates&#34;:[-7.000000,62.533333]}" id="NCID0ET2BG" xlink:type="simple">62°32'N, 7°00'W</named-content></named-content>
              </td><td rowspan="1" colspan="1">100</td><td rowspan="1" colspan="1">9.42</td><td rowspan="1" colspan="1">35.2</td><td rowspan="1" colspan="1">22</td><td rowspan="1" colspan="1">10</td><td rowspan="1" colspan="1">1958</td><td rowspan="1" colspan="1">2</td><td rowspan="1" colspan="1">
                <abbrev xmlns:xlink="http://www.w3.org/1999/xlink" content-type="institution" xlink:title="Department of Hydrobiology Moscow Lomonosov State University, Russia" id="ABBRID0ER3BG" xlink:type="simple">KGB</abbrev>
              </td></tr><tr><td rowspan="1" colspan="1">
                <italic><tp:taxon-name><tp:taxon-name-part taxon-name-part-type="genus" reg="Thelepus">T.</tp:taxon-name-part> <tp:taxon-name-part taxon-name-part-type="species" reg="davehalli">davehalli</tp:taxon-name-part></tp:taxon-name></italic>
              </td><td rowspan="1" colspan="1">Sevastopol</td><td rowspan="1" colspan="1">10.1792</td><td rowspan="1" colspan="2">
                <named-content xmlns:xlink="http://www.w3.org/1999/xlink" content-type="dwc:verbatimCoordinates" xlink:type="simple"><named-content content-type="geo-json" specific-use="{&#34;type&#34;:&#34;Point&#34;,&#34;coordinates&#34;:[-6.233333,62.000000]}" id="NCID0ET4BG" xlink:type="simple">62°00'N, 6°14'W</named-content></named-content>
              </td><td rowspan="1" colspan="1">115</td><td rowspan="1" colspan="1">9.47</td><td rowspan="1" colspan="1">35.1</td><td rowspan="1" colspan="1">24</td><td rowspan="1" colspan="1">10</td><td rowspan="1" colspan="1">1958</td><td rowspan="1" colspan="1">32</td><td rowspan="1" colspan="1">
                <abbrev xmlns:xlink="http://www.w3.org/1999/xlink" content-type="institution" xlink:title="Department of Hydrobiology Moscow Lomonosov State University, Russia" id="ABBRID0ER5BG" xlink:type="simple">KGB</abbrev>
              </td></tr><tr><td rowspan="1" colspan="1">
                <italic><tp:taxon-name><tp:taxon-name-part taxon-name-part-type="genus" reg="Thelepus">T.</tp:taxon-name-part> <tp:taxon-name-part taxon-name-part-type="species" reg="davehalli">davehalli</tp:taxon-name-part></tp:taxon-name></italic>
              </td><td rowspan="1" colspan="1">Sevastopol</td><td rowspan="1" colspan="1">10.1801</td><td rowspan="1" colspan="2">
                <named-content xmlns:xlink="http://www.w3.org/1999/xlink" content-type="dwc:verbatimCoordinates" xlink:type="simple"><named-content content-type="geo-json" specific-use="{&#34;type&#34;:&#34;Point&#34;,&#34;coordinates&#34;:[-1.566667,60.933333]}" id="NCID0ET6BG" xlink:type="simple">60°56'N, 1°34'W</named-content></named-content>
              </td><td rowspan="1" colspan="1">134</td><td rowspan="1" colspan="1">10.3</td><td rowspan="1" colspan="1">35.4</td><td rowspan="1" colspan="1">25</td><td rowspan="1" colspan="1">10</td><td rowspan="1" colspan="1">1958</td><td rowspan="1" colspan="1">1</td><td rowspan="1" colspan="1">
                <abbrev xmlns:xlink="http://www.w3.org/1999/xlink" content-type="institution" xlink:title="Department of Hydrobiology Moscow Lomonosov State University, Russia" id="ABBRID0ESAAI" xlink:type="simple">KGB</abbrev>
              </td></tr><tr><td rowspan="1" colspan="1">
                <italic><tp:taxon-name><tp:taxon-name-part taxon-name-part-type="genus" reg="Thelepus">T.</tp:taxon-name-part> <tp:taxon-name-part taxon-name-part-type="species" reg="davehalli">davehalli</tp:taxon-name-part></tp:taxon-name></italic>
              </td><td rowspan="1" colspan="1">Sevastopol</td><td rowspan="1" colspan="1">10.1803</td><td rowspan="1" colspan="2">
                <named-content xmlns:xlink="http://www.w3.org/1999/xlink" content-type="dwc:verbatimCoordinates" xlink:type="simple"><named-content content-type="geo-json" specific-use="{&#34;type&#34;:&#34;Point&#34;,&#34;coordinates&#34;:[-0.566667,60.583333]}" id="NCID0EUBAI" xlink:type="simple">60°35'N, 0°34'W</named-content></named-content>
              </td><td rowspan="1" colspan="1">140</td><td rowspan="1" colspan="1">11.3</td><td rowspan="1" colspan="1">35.3</td><td rowspan="1" colspan="1">25</td><td rowspan="1" colspan="1">10</td><td rowspan="1" colspan="1">1958</td><td rowspan="1" colspan="1">16</td><td rowspan="1" colspan="1">
                <abbrev xmlns:xlink="http://www.w3.org/1999/xlink" content-type="institution" xlink:title="Department of Hydrobiology Moscow Lomonosov State University, Russia" id="ABBRID0ESCAI" xlink:type="simple">KGB</abbrev>
              </td></tr><tr><td rowspan="1" colspan="1">
                <italic><tp:taxon-name><tp:taxon-name-part taxon-name-part-type="genus" reg="Thelepus">T.</tp:taxon-name-part> <tp:taxon-name-part taxon-name-part-type="species" reg="davehalli">davehalli</tp:taxon-name-part></tp:taxon-name></italic>
              </td><td rowspan="1" colspan="1">Sevastopol</td><td rowspan="1" colspan="1">10.1804</td><td rowspan="1" colspan="2">
                <named-content xmlns:xlink="http://www.w3.org/1999/xlink" content-type="dwc:verbatimCoordinates" xlink:type="simple"><named-content content-type="geo-json" specific-use="{&#34;type&#34;:&#34;Point&#34;,&#34;coordinates&#34;:[0.033333,60.583333]}" id="NCID0EUDAI" xlink:type="simple">60°35'N, 0°02'E</named-content></named-content>
              </td><td rowspan="1" colspan="1">110</td><td rowspan="1" colspan="1">11.1</td><td rowspan="1" colspan="1">35.3</td><td rowspan="1" colspan="1">26</td><td rowspan="1" colspan="1">10</td><td rowspan="1" colspan="1">1958</td><td rowspan="1" colspan="1">4</td><td rowspan="1" colspan="1">
                <abbrev xmlns:xlink="http://www.w3.org/1999/xlink" content-type="institution" xlink:title="Department of Hydrobiology Moscow Lomonosov State University, Russia" id="ABBRID0ESEAI" xlink:type="simple">KGB</abbrev>
              </td></tr><tr><td rowspan="1" colspan="1">
                <italic><tp:taxon-name><tp:taxon-name-part taxon-name-part-type="genus" reg="Thelepus">T.</tp:taxon-name-part> <tp:taxon-name-part taxon-name-part-type="species" reg="davehalli">davehalli</tp:taxon-name-part></tp:taxon-name></italic>
              </td><td rowspan="1" colspan="1">Sevastopol</td><td rowspan="1" colspan="1">10.1805</td><td rowspan="1" colspan="2">
                <named-content xmlns:xlink="http://www.w3.org/1999/xlink" content-type="dwc:verbatimCoordinates" xlink:type="simple"><named-content content-type="geo-json" specific-use="{&#34;type&#34;:&#34;Point&#34;,&#34;coordinates&#34;:[0.583333,60.583333]}" id="NCID0EUFAI" xlink:type="simple">60°35'N, 0°35'E</named-content></named-content>
              </td><td rowspan="1" colspan="1">138</td><td rowspan="1" colspan="1">9.18</td><td rowspan="1" colspan="1">35.4</td><td rowspan="1" colspan="1">26</td><td rowspan="1" colspan="1">10</td><td rowspan="1" colspan="1">1958</td><td rowspan="1" colspan="1">13</td><td rowspan="1" colspan="1">
                <abbrev xmlns:xlink="http://www.w3.org/1999/xlink" content-type="institution" xlink:title="Department of Hydrobiology Moscow Lomonosov State University, Russia" id="ABBRID0ESGAI" xlink:type="simple">KGB</abbrev>
              </td></tr><tr><td rowspan="1" colspan="1">
                <italic><tp:taxon-name><tp:taxon-name-part taxon-name-part-type="genus" reg="Thelepus">T.</tp:taxon-name-part> <tp:taxon-name-part taxon-name-part-type="species" reg="davehalli">davehalli</tp:taxon-name-part></tp:taxon-name></italic>
              </td><td rowspan="1" colspan="1">Sevastopol</td><td rowspan="1" colspan="1">15.2548</td><td rowspan="1" colspan="2">
                <named-content xmlns:xlink="http://www.w3.org/1999/xlink" content-type="dwc:verbatimCoordinates" xlink:type="simple"><named-content content-type="geo-json" specific-use="{&#34;type&#34;:&#34;Point&#34;,&#34;coordinates&#34;:[-7.250000,62.500000]}" id="NCID0EUHAI" xlink:type="simple">62°30'N, 7°15'W</named-content></named-content>
              </td><td rowspan="1" colspan="1">95</td><td rowspan="1" colspan="1">9.01</td><td rowspan="1" colspan="1">35.2</td><td rowspan="1" colspan="1">28</td><td rowspan="1" colspan="1">11</td><td rowspan="1" colspan="1">1959</td><td rowspan="1" colspan="1">15</td><td rowspan="1" colspan="1">
                <abbrev xmlns:xlink="http://www.w3.org/1999/xlink" content-type="institution" xlink:title="Department of Hydrobiology Moscow Lomonosov State University, Russia" id="ABBRID0ESIAI" xlink:type="simple">KGB</abbrev>
              </td></tr><tr><td rowspan="1" colspan="1">
                <italic><tp:taxon-name><tp:taxon-name-part taxon-name-part-type="genus" reg="Thelepus">T.</tp:taxon-name-part> <tp:taxon-name-part taxon-name-part-type="species" reg="davehalli">davehalli</tp:taxon-name-part></tp:taxon-name></italic>
              </td><td rowspan="1" colspan="1">Sevastopol</td><td rowspan="1" colspan="1">15.2574</td><td rowspan="1" colspan="2">
                <named-content xmlns:xlink="http://www.w3.org/1999/xlink" content-type="dwc:verbatimCoordinates" xlink:type="simple"><named-content content-type="geo-json" specific-use="{&#34;type&#34;:&#34;Point&#34;,&#34;coordinates&#34;:[0.750000,60.600000]}" id="NCID0EUJAI" xlink:type="simple">60°36'N, 0°45'E</named-content></named-content>
              </td><td rowspan="1" colspan="1">130</td><td rowspan="1" colspan="1">9.22</td><td rowspan="1" colspan="1">35.3</td><td rowspan="1" colspan="1">10</td><td rowspan="1" colspan="1">12</td><td rowspan="1" colspan="1">1959</td><td rowspan="1" colspan="1">2</td><td rowspan="1" colspan="1">
                <abbrev xmlns:xlink="http://www.w3.org/1999/xlink" content-type="institution" xlink:title="Department of Hydrobiology Moscow Lomonosov State University, Russia" id="ABBRID0ESKAI" xlink:type="simple">KGB</abbrev>
              </td></tr><tr><td rowspan="1" colspan="1">
                <italic><tp:taxon-name><tp:taxon-name-part taxon-name-part-type="genus" reg="Thelepus">T.</tp:taxon-name-part> <tp:taxon-name-part taxon-name-part-type="species" reg="davehalli">davehalli</tp:taxon-name-part></tp:taxon-name></italic>
              </td><td rowspan="1" colspan="1">Sevastopol</td><td rowspan="1" colspan="1">15.2587</td><td rowspan="1" colspan="2">
                <named-content xmlns:xlink="http://www.w3.org/1999/xlink" content-type="dwc:verbatimCoordinates" xlink:type="simple"><named-content content-type="geo-json" specific-use="{&#34;type&#34;:&#34;Point&#34;,&#34;coordinates&#34;:[-6.200000,62.000000]}" id="NCID0EULAI" xlink:type="simple">62°00'N, 6°12'W</named-content></named-content>
              </td><td rowspan="1" colspan="1">120</td><td rowspan="1" colspan="1">8.4</td><td rowspan="1" colspan="1">35.2</td><td rowspan="1" colspan="1">12</td><td rowspan="1" colspan="1">12</td><td rowspan="1" colspan="1">1959</td><td rowspan="1" colspan="1">43</td><td rowspan="1" colspan="1">
                <abbrev xmlns:xlink="http://www.w3.org/1999/xlink" content-type="institution" xlink:title="Department of Hydrobiology Moscow Lomonosov State University, Russia" id="ABBRID0ESMAI" xlink:type="simple">KGB</abbrev>
              </td></tr><tr><td rowspan="1" colspan="1">
                <italic><tp:taxon-name><tp:taxon-name-part taxon-name-part-type="genus" reg="Thelepus">T.</tp:taxon-name-part> <tp:taxon-name-part taxon-name-part-type="species" reg="davehalli">davehalli</tp:taxon-name-part></tp:taxon-name></italic>
              </td><td rowspan="1" colspan="1">n/a</td><td rowspan="1" colspan="1">DBUA0000389.01.</td><td rowspan="1" colspan="1">40°30'–40°50'</td><td rowspan="1" colspan="1">8°40'–9°30'W</td><td rowspan="1" colspan="1">101</td><td rowspan="1" colspan="1">-</td><td rowspan="1" colspan="1">-</td><td rowspan="1" colspan="1"/><td rowspan="1" colspan="1">7–8</td><td rowspan="1" colspan="1">1994</td><td rowspan="1" colspan="1">2</td><td rowspan="1" colspan="1">
                <abbrev xmlns:xlink="http://www.w3.org/1999/xlink" content-type="institution" xlink:title="Biology Department of the Universidade de Aveiro, Portugal" id="ABBRID0EMOAI" xlink:type="simple">Aveiro</abbrev>
              </td></tr><tr><td rowspan="1" colspan="1">
                <italic><tp:taxon-name><tp:taxon-name-part taxon-name-part-type="genus" reg="Thelepus">T.</tp:taxon-name-part> <tp:taxon-name-part taxon-name-part-type="species" reg="davehalli">davehalli</tp:taxon-name-part></tp:taxon-name></italic>
              </td><td rowspan="1" colspan="1">n/a</td><td rowspan="1" colspan="1">
                <abbrev xmlns:xlink="http://www.w3.org/1999/xlink" content-type="institution" xlink:title="APEM Ltd., UK" id="ABBRID0EIPAI" xlink:type="simple">APEM</abbrev> ADDGT09</td><td rowspan="1" colspan="2">
                <named-content xmlns:xlink="http://www.w3.org/1999/xlink" content-type="dwc:verbatimCoordinates" xlink:type="simple"><named-content content-type="geo-json" specific-use="{&#34;type&#34;:&#34;Point&#34;,&#34;coordinates&#34;:[0.116667,55.816667]}" id="NCID0EUPAI" xlink:type="simple">55°49'N, 0°07'E</named-content></named-content>
              </td><td rowspan="1" colspan="1">79</td><td rowspan="1" colspan="1">-</td><td rowspan="1" colspan="1">-</td><td rowspan="1" colspan="1">17</td><td rowspan="1" colspan="1">3</td><td rowspan="1" colspan="1">2014</td><td rowspan="1" colspan="1">2</td><td rowspan="1" colspan="1">
                <abbrev xmlns:xlink="http://www.w3.org/1999/xlink" content-type="institution" xlink:title="Department of Hydrobiology Moscow Lomonosov State University, Russia" id="ABBRID0ESQAI" xlink:type="simple">KGB</abbrev>
              </td></tr><tr><td rowspan="1" colspan="1">
                <italic><tp:taxon-name><tp:taxon-name-part taxon-name-part-type="genus" reg="Thelepus">T.</tp:taxon-name-part> <tp:taxon-name-part taxon-name-part-type="species" reg="davehalli">davehalli</tp:taxon-name-part></tp:taxon-name></italic>
              </td><td rowspan="1" colspan="1">n/a</td><td rowspan="1" colspan="1">16.01/488</td><td rowspan="1" colspan="1">Naples</td><td rowspan="1" colspan="1"/><td rowspan="1" colspan="1">-</td><td rowspan="1" colspan="1">-</td><td rowspan="1" colspan="1">-</td><td rowspan="1" colspan="1">-</td><td rowspan="1" colspan="1">-</td><td rowspan="1" colspan="1">-</td><td rowspan="1" colspan="1">3</td><td rowspan="1" colspan="1">
                <named-content xmlns:xlink="http://www.w3.org/1999/xlink" content-type="dwc:institutional_code" xlink:type="simple">MNCN</named-content>
              </td></tr><tr><td rowspan="1" colspan="1">
                <italic><tp:taxon-name><tp:taxon-name-part taxon-name-part-type="genus" reg="Thelepus">T.</tp:taxon-name-part> <tp:taxon-name-part taxon-name-part-type="species" reg="marthae">marthae</tp:taxon-name-part></tp:taxon-name></italic>
              </td><td rowspan="1" colspan="1">Sevastopol</td><td rowspan="1" colspan="1">15.2512</td><td rowspan="1" colspan="2">
                <named-content xmlns:xlink="http://www.w3.org/1999/xlink" content-type="dwc:verbatimCoordinates" xlink:type="simple"><named-content content-type="geo-json" specific-use="{&#34;type&#34;:&#34;Point&#34;,&#34;coordinates&#34;:[5.000000,65.750000]}" id="NCID0EOTAI" xlink:type="simple">65°45'N, 5°00'E</named-content></named-content>
              </td><td rowspan="1" colspan="1">1000</td><td rowspan="1" colspan="1">-0.64</td><td rowspan="1" colspan="1">34.9</td><td rowspan="1" colspan="1">17</td><td rowspan="1" colspan="1">11</td><td rowspan="1" colspan="1">1959</td><td rowspan="1" colspan="1">6</td><td rowspan="1" colspan="1">
                <abbrev xmlns:xlink="http://www.w3.org/1999/xlink" content-type="institution" xlink:title="Department of Hydrobiology Moscow Lomonosov State University, Russia" id="ABBRID0EMUAI" xlink:type="simple">KGB</abbrev>
              </td></tr><tr><td rowspan="1" colspan="1">
                <italic><tp:taxon-name><tp:taxon-name-part taxon-name-part-type="genus" reg="Thelepus">T.</tp:taxon-name-part> <tp:taxon-name-part taxon-name-part-type="species" reg="marthae">marthae</tp:taxon-name-part></tp:taxon-name></italic>
              </td><td rowspan="1" colspan="1">Alaid</td><td rowspan="1" colspan="1">30.3</td><td rowspan="1" colspan="2">
                <named-content xmlns:xlink="http://www.w3.org/1999/xlink" content-type="dwc:verbatimCoordinates" xlink:type="simple"><named-content content-type="geo-json" specific-use="{&#34;type&#34;:&#34;Point&#34;,&#34;coordinates&#34;:[10.000000,68.000000]}" id="NCID0EOVAI" xlink:type="simple">68°00'N, 10°00'E</named-content></named-content>
              </td><td rowspan="1" colspan="1">958</td><td rowspan="1" colspan="1">-0.79</td><td rowspan="1" colspan="1">34.9</td><td rowspan="1" colspan="1">13</td><td rowspan="1" colspan="1">6</td><td rowspan="1" colspan="1">1980</td><td rowspan="1" colspan="1">501</td><td rowspan="1" colspan="1">
                <abbrev xmlns:xlink="http://www.w3.org/1999/xlink" content-type="institution" xlink:title="Department of Hydrobiology Moscow Lomonosov State University, Russia" id="ABBRID0EMWAI" xlink:type="simple">KGB</abbrev>, <named-content xmlns:xlink="http://www.w3.org/1999/xlink" content-type="dwc:institutional_code" xlink:type="simple">MNCN</named-content></td></tr><tr><td rowspan="1" colspan="1">
                <italic><tp:taxon-name><tp:taxon-name-part taxon-name-part-type="genus" reg="Thelepus">T.</tp:taxon-name-part> <tp:taxon-name-part taxon-name-part-type="species" reg="marthae">marthae</tp:taxon-name-part></tp:taxon-name></italic>
              </td><td rowspan="1" colspan="1">Persey</td><td rowspan="1" colspan="1">14.860</td><td rowspan="1" colspan="2">
                <named-content xmlns:xlink="http://www.w3.org/1999/xlink" content-type="dwc:verbatimCoordinates" xlink:type="simple"><named-content content-type="geo-json" specific-use="{&#34;type&#34;:&#34;Point&#34;,&#34;coordinates&#34;:[59.883333,73.550000]}" id="NCID0ESXAI" xlink:type="simple">73°33'N, 59°53'E</named-content></named-content>
              </td><td rowspan="1" colspan="1">380</td><td rowspan="1" colspan="1">-1.64</td><td rowspan="1" colspan="1">-</td><td rowspan="1" colspan="1">21</td><td rowspan="1" colspan="1">9</td><td rowspan="1" colspan="1">1927</td><td rowspan="1" colspan="1">2</td><td rowspan="1" colspan="1">
                <abbrev xmlns:xlink="http://www.w3.org/1999/xlink" content-type="institution" xlink:title="Department of Hydrobiology Moscow Lomonosov State University, Russia" id="ABBRID0EQYAI" xlink:type="simple">KGB</abbrev>
              </td></tr><tr><td rowspan="1" colspan="1">
                <italic><tp:taxon-name><tp:taxon-name-part taxon-name-part-type="genus" reg="Thelepus">T.</tp:taxon-name-part> <tp:taxon-name-part taxon-name-part-type="species" reg="marthae">marthae</tp:taxon-name-part></tp:taxon-name></italic>
              </td><td rowspan="1" colspan="1">Sevastopol</td><td rowspan="1" colspan="1">5.1068</td><td rowspan="1" colspan="2">
                <named-content xmlns:xlink="http://www.w3.org/1999/xlink" content-type="dwc:verbatimCoordinates" xlink:type="simple"><named-content content-type="geo-json" specific-use="{&#34;type&#34;:&#34;Point&#34;,&#34;coordinates&#34;:[-8.016667,65.750000]}" id="NCID0ESZAI" xlink:type="simple">65°45'N, 8°01'W</named-content></named-content>
              </td><td rowspan="1" colspan="1">1230</td><td rowspan="1" colspan="1">-0.9</td><td rowspan="1" colspan="1">-</td><td rowspan="1" colspan="1">12</td><td rowspan="1" colspan="1">7</td><td rowspan="1" colspan="1">1957</td><td rowspan="1" colspan="1">2</td><td rowspan="1" colspan="1">
                <abbrev xmlns:xlink="http://www.w3.org/1999/xlink" content-type="institution" xlink:title="Department of Hydrobiology Moscow Lomonosov State University, Russia" id="ABBRID0EQ1AI" xlink:type="simple">KGB</abbrev>
              </td></tr><tr><td rowspan="1" colspan="1">
                <italic><tp:taxon-name><tp:taxon-name-part taxon-name-part-type="genus" reg="Thelepus">T.</tp:taxon-name-part> <tp:taxon-name-part taxon-name-part-type="species" reg="marthae">marthae</tp:taxon-name-part></tp:taxon-name></italic>
              </td><td rowspan="1" colspan="1">Sevastopol</td><td rowspan="1" colspan="1">5.1097</td><td rowspan="1" colspan="2">
                <named-content xmlns:xlink="http://www.w3.org/1999/xlink" content-type="dwc:verbatimCoordinates" xlink:type="simple"><named-content content-type="geo-json" specific-use="{&#34;type&#34;:&#34;Point&#34;,&#34;coordinates&#34;:[-3.200000,61.350000]}" id="NCID0ES2AI" xlink:type="simple">61°21'N, 3°12'W</named-content></named-content>
              </td><td rowspan="1" colspan="1">1275</td><td rowspan="1" colspan="1">-0.9</td><td rowspan="1" colspan="1">34.9</td><td rowspan="1" colspan="1">18</td><td rowspan="1" colspan="1">7</td><td rowspan="1" colspan="1">1957</td><td rowspan="1" colspan="1">6</td><td rowspan="1" colspan="1">
                <abbrev xmlns:xlink="http://www.w3.org/1999/xlink" content-type="institution" xlink:title="Department of Hydrobiology Moscow Lomonosov State University, Russia" id="ABBRID0EQ3AI" xlink:type="simple">KGB</abbrev>
              </td></tr><tr><td rowspan="1" colspan="1">
                <italic><tp:taxon-name><tp:taxon-name-part taxon-name-part-type="genus" reg="Thelepus">T.</tp:taxon-name-part> <tp:taxon-name-part taxon-name-part-type="species" reg="marthae">marthae</tp:taxon-name-part></tp:taxon-name></italic>
              </td><td rowspan="1" colspan="1">Sevastopol</td><td rowspan="1" colspan="1">5.1114</td><td rowspan="1" colspan="2">
                <named-content xmlns:xlink="http://www.w3.org/1999/xlink" content-type="dwc:verbatimCoordinates" xlink:type="simple"><named-content content-type="geo-json" specific-use="{&#34;type&#34;:&#34;Point&#34;,&#34;coordinates&#34;:[4.450000,63.000000]}" id="NCID0ES4AI" xlink:type="simple">63°00'N, 4°27'E</named-content></named-content>
              </td><td rowspan="1" colspan="1">860</td><td rowspan="1" colspan="1">2.8</td><td rowspan="1" colspan="1">34.9</td><td rowspan="1" colspan="1">20</td><td rowspan="1" colspan="1">7</td><td rowspan="1" colspan="1">1957</td><td rowspan="1" colspan="1">1</td><td rowspan="1" colspan="1">
                <abbrev xmlns:xlink="http://www.w3.org/1999/xlink" content-type="institution" xlink:title="Department of Hydrobiology Moscow Lomonosov State University, Russia" id="ABBRID0EQ5AI" xlink:type="simple">KGB</abbrev>
              </td></tr><tr><td rowspan="1" colspan="1">
                <italic><tp:taxon-name><tp:taxon-name-part taxon-name-part-type="genus" reg="Thelepus">T.</tp:taxon-name-part> <tp:taxon-name-part taxon-name-part-type="species" reg="marthae">marthae</tp:taxon-name-part></tp:taxon-name></italic>
              </td><td rowspan="1" colspan="1">Sevastopol</td><td rowspan="1" colspan="1">5.1212</td><td rowspan="1" colspan="2">
                <named-content xmlns:xlink="http://www.w3.org/1999/xlink" content-type="dwc:verbatimCoordinates" xlink:type="simple"><named-content content-type="geo-json" specific-use="{&#34;type&#34;:&#34;Point&#34;,&#34;coordinates&#34;:[-22.600000,67.650000]}" id="NCID0ES6AI" xlink:type="simple">67°39'N, 22°36'W</named-content></named-content>
              </td><td rowspan="1" colspan="1">650</td><td rowspan="1" colspan="1">-0.47</td><td rowspan="1" colspan="1">35.0</td><td rowspan="1" colspan="1">7</td><td rowspan="1" colspan="1">8</td><td rowspan="1" colspan="1">1957</td><td rowspan="1" colspan="1">44</td><td rowspan="1" colspan="1">
                <abbrev xmlns:xlink="http://www.w3.org/1999/xlink" content-type="institution" xlink:title="Department of Hydrobiology Moscow Lomonosov State University, Russia" id="ABBRID0EQABI" xlink:type="simple">KGB</abbrev>
              </td></tr><tr><td rowspan="1" colspan="1">
                <italic><tp:taxon-name><tp:taxon-name-part taxon-name-part-type="genus" reg="Thelepus">T.</tp:taxon-name-part> <tp:taxon-name-part taxon-name-part-type="species" reg="marthae">marthae</tp:taxon-name-part></tp:taxon-name></italic>
              </td><td rowspan="1" colspan="1">Sevastopol</td><td rowspan="1" colspan="1">5.1214</td><td rowspan="1" colspan="2">
                <named-content xmlns:xlink="http://www.w3.org/1999/xlink" content-type="dwc:verbatimCoordinates" xlink:type="simple"><named-content content-type="geo-json" specific-use="{&#34;type&#34;:&#34;Point&#34;,&#34;coordinates&#34;:[-21.950000,67.900000]}" id="NCID0ESBBI" xlink:type="simple">67°54'N, 21°57'W</named-content></named-content>
              </td><td rowspan="1" colspan="1">805</td><td rowspan="1" colspan="1">-0.52</td><td rowspan="1" colspan="1">34.9</td><td rowspan="1" colspan="1">7</td><td rowspan="1" colspan="1">8</td><td rowspan="1" colspan="1">1957</td><td rowspan="1" colspan="1">1</td><td rowspan="1" colspan="1">
                <abbrev xmlns:xlink="http://www.w3.org/1999/xlink" content-type="institution" xlink:title="Department of Hydrobiology Moscow Lomonosov State University, Russia" id="ABBRID0EQCBI" xlink:type="simple">KGB</abbrev>
              </td></tr><tr><td rowspan="1" colspan="1">
                <italic><tp:taxon-name><tp:taxon-name-part taxon-name-part-type="genus" reg="Thelepus">T.</tp:taxon-name-part> <tp:taxon-name-part taxon-name-part-type="species" reg="marthae">marthae</tp:taxon-name-part></tp:taxon-name></italic>
              </td><td rowspan="1" colspan="1">Sevastopol</td><td rowspan="1" colspan="1">5.1216</td><td rowspan="1" colspan="2">
                <named-content xmlns:xlink="http://www.w3.org/1999/xlink" content-type="dwc:verbatimCoordinates" xlink:type="simple"><named-content content-type="geo-json" specific-use="{&#34;type&#34;:&#34;Point&#34;,&#34;coordinates&#34;:[-20.250000,67.883333]}" id="NCID0ESDBI" xlink:type="simple">67°53'N, 20°15'W</named-content></named-content>
              </td><td rowspan="1" colspan="1">970</td><td rowspan="1" colspan="1">-0.32</td><td rowspan="1" colspan="1">35.0</td><td rowspan="1" colspan="1">7</td><td rowspan="1" colspan="1">8</td><td rowspan="1" colspan="1">1957</td><td rowspan="1" colspan="1">2</td><td rowspan="1" colspan="1">
                <abbrev xmlns:xlink="http://www.w3.org/1999/xlink" content-type="institution" xlink:title="Department of Hydrobiology Moscow Lomonosov State University, Russia" id="ABBRID0EQEBI" xlink:type="simple">KGB</abbrev>
              </td></tr><tr><td rowspan="1" colspan="1">
                <italic><tp:taxon-name><tp:taxon-name-part taxon-name-part-type="genus" reg="Thelepus">T.</tp:taxon-name-part> <tp:taxon-name-part taxon-name-part-type="species" reg="marthae">marthae</tp:taxon-name-part></tp:taxon-name></italic>
              </td><td rowspan="1" colspan="1">Sevastopol</td><td rowspan="1" colspan="1">8.1358</td><td rowspan="1" colspan="2">
                <named-content xmlns:xlink="http://www.w3.org/1999/xlink" content-type="dwc:verbatimCoordinates" xlink:type="simple"><named-content content-type="geo-json" specific-use="{&#34;type&#34;:&#34;Point&#34;,&#34;coordinates&#34;:[6.033333,66.450000]}" id="NCID0ESFBI" xlink:type="simple">66°27'N, 6°02'E</named-content></named-content>
              </td><td rowspan="1" colspan="1">770</td><td rowspan="1" colspan="1">-0.89</td><td rowspan="1" colspan="1">34.9</td><td rowspan="1" colspan="1">25</td><td rowspan="1" colspan="1">3</td><td rowspan="1" colspan="1">1958</td><td rowspan="1" colspan="1">2</td><td rowspan="1" colspan="1">
                <abbrev xmlns:xlink="http://www.w3.org/1999/xlink" content-type="institution" xlink:title="Department of Hydrobiology Moscow Lomonosov State University, Russia" id="ABBRID0EQGBI" xlink:type="simple">KGB</abbrev>
              </td></tr><tr><td rowspan="1" colspan="1">
                <italic><tp:taxon-name><tp:taxon-name-part taxon-name-part-type="genus" reg="Thelepus">T.</tp:taxon-name-part> <tp:taxon-name-part taxon-name-part-type="species" reg="marthae">marthae</tp:taxon-name-part></tp:taxon-name></italic>
              </td><td rowspan="1" colspan="1">Sevastopol</td><td rowspan="1" colspan="1">8.1372</td><td rowspan="1" colspan="2">
                <named-content xmlns:xlink="http://www.w3.org/1999/xlink" content-type="dwc:verbatimCoordinates" xlink:type="simple"><named-content content-type="geo-json" specific-use="{&#34;type&#34;:&#34;Point&#34;,&#34;coordinates&#34;:[-8.000000,69.666667]}" id="NCID0ESHBI" xlink:type="simple">69°40'N, 8°00'W</named-content></named-content>
              </td><td rowspan="1" colspan="1">960</td><td rowspan="1" colspan="1">-0.88</td><td rowspan="1" colspan="1">34.9</td><td rowspan="1" colspan="1">29</td><td rowspan="1" colspan="1">3</td><td rowspan="1" colspan="1">1958</td><td rowspan="1" colspan="1">1</td><td rowspan="1" colspan="1">
                <abbrev xmlns:xlink="http://www.w3.org/1999/xlink" content-type="institution" xlink:title="Department of Hydrobiology Moscow Lomonosov State University, Russia" id="ABBRID0EQIBI" xlink:type="simple">KGB</abbrev>
              </td></tr><tr><td rowspan="1" colspan="1">
                <italic><tp:taxon-name><tp:taxon-name-part taxon-name-part-type="genus" reg="Thelepus">T.</tp:taxon-name-part> <tp:taxon-name-part taxon-name-part-type="species" reg="marthae">marthae</tp:taxon-name-part></tp:taxon-name></italic>
              </td><td rowspan="1" colspan="1">Sevastopol</td><td rowspan="1" colspan="1">8.1383</td><td rowspan="1" colspan="2">
                <named-content xmlns:xlink="http://www.w3.org/1999/xlink" content-type="dwc:verbatimCoordinates" xlink:type="simple"><named-content content-type="geo-json" specific-use="{&#34;type&#34;:&#34;Point&#34;,&#34;coordinates&#34;:[-12.666667,66.500000]}" id="NCID0ESJBI" xlink:type="simple">66°30'N, 12°40'W</named-content></named-content>
              </td><td rowspan="1" colspan="1">920</td><td rowspan="1" colspan="1">-0.9</td><td rowspan="1" colspan="1">34.9</td><td rowspan="1" colspan="1">31</td><td rowspan="1" colspan="1">3</td><td rowspan="1" colspan="1">1958</td><td rowspan="1" colspan="1">2</td><td rowspan="1" colspan="1">
                <abbrev xmlns:xlink="http://www.w3.org/1999/xlink" content-type="institution" xlink:title="Department of Hydrobiology Moscow Lomonosov State University, Russia" id="ABBRID0EQKBI" xlink:type="simple">KGB</abbrev>
              </td></tr><tr><td rowspan="1" colspan="1">
                <italic><tp:taxon-name><tp:taxon-name-part taxon-name-part-type="genus" reg="Thelepus">T.</tp:taxon-name-part> <tp:taxon-name-part taxon-name-part-type="species" reg="marthae">marthae</tp:taxon-name-part></tp:taxon-name></italic>
              </td><td rowspan="1" colspan="1">Sevastopol</td><td rowspan="1" colspan="1">10.1702</td><td rowspan="1" colspan="2">
                <named-content xmlns:xlink="http://www.w3.org/1999/xlink" content-type="dwc:verbatimCoordinates" xlink:type="simple"><named-content content-type="geo-json" specific-use="{&#34;type&#34;:&#34;Point&#34;,&#34;coordinates&#34;:[4.983333,66.633333]}" id="NCID0ESLBI" xlink:type="simple">66°38'N, 4°59'E</named-content></named-content>
              </td><td rowspan="1" colspan="1">1125</td><td rowspan="1" colspan="1">-0.94</td><td rowspan="1" colspan="1">34.9</td><td rowspan="1" colspan="1">27</td><td rowspan="1" colspan="1">9</td><td rowspan="1" colspan="1">1958</td><td rowspan="1" colspan="1">2</td><td rowspan="1" colspan="1">
                <abbrev xmlns:xlink="http://www.w3.org/1999/xlink" content-type="institution" xlink:title="Department of Hydrobiology Moscow Lomonosov State University, Russia" id="ABBRID0EQMBI" xlink:type="simple">KGB</abbrev>
              </td></tr><tr><td rowspan="1" colspan="1">
                <italic><tp:taxon-name><tp:taxon-name-part taxon-name-part-type="genus" reg="Thelepus">T.</tp:taxon-name-part> <tp:taxon-name-part taxon-name-part-type="species" reg="marthae">marthae</tp:taxon-name-part></tp:taxon-name></italic>
              </td><td rowspan="1" colspan="1">Sevastopol</td><td rowspan="1" colspan="1">10.1723</td><td rowspan="1" colspan="2">
                <named-content xmlns:xlink="http://www.w3.org/1999/xlink" content-type="dwc:verbatimCoordinates" xlink:type="simple"><named-content content-type="geo-json" specific-use="{&#34;type&#34;:&#34;Point&#34;,&#34;coordinates&#34;:[-14.066667,68.566667]}" id="NCID0ESNBI" xlink:type="simple">68°34'N, 14°04'W</named-content></named-content>
              </td><td rowspan="1" colspan="1">1280</td><td rowspan="1" colspan="1">-0.81</td><td rowspan="1" colspan="1">34.9</td><td rowspan="1" colspan="1">2</td><td rowspan="1" colspan="1">10</td><td rowspan="1" colspan="1">1958</td><td rowspan="1" colspan="1">2</td><td rowspan="1" colspan="1">
                <abbrev xmlns:xlink="http://www.w3.org/1999/xlink" content-type="institution" xlink:title="Department of Hydrobiology Moscow Lomonosov State University, Russia" id="ABBRID0EQOBI" xlink:type="simple">KGB</abbrev>
              </td></tr><tr><td rowspan="1" colspan="1">
                <italic><tp:taxon-name><tp:taxon-name-part taxon-name-part-type="genus" reg="Thelepus">T.</tp:taxon-name-part> <tp:taxon-name-part taxon-name-part-type="species" reg="marthae">marthae</tp:taxon-name-part></tp:taxon-name></italic>
              </td><td rowspan="1" colspan="1">Sevastopol</td><td rowspan="1" colspan="1">10.1758</td><td rowspan="1" colspan="2">
                <named-content xmlns:xlink="http://www.w3.org/1999/xlink" content-type="dwc:verbatimCoordinates" xlink:type="simple"><named-content content-type="geo-json" specific-use="{&#34;type&#34;:&#34;Point&#34;,&#34;coordinates&#34;:[-2.683333,62.733333]}" id="NCID0ESPBI" xlink:type="simple">62°44'N, 2°41'W</named-content></named-content>
              </td><td rowspan="1" colspan="1">890</td><td rowspan="1" colspan="1">-0.64</td><td rowspan="1" colspan="1">34.9</td><td rowspan="1" colspan="1">13</td><td rowspan="1" colspan="1">10</td><td rowspan="1" colspan="1">1958</td><td rowspan="1" colspan="1">1</td><td rowspan="1" colspan="1">
                <abbrev xmlns:xlink="http://www.w3.org/1999/xlink" content-type="institution" xlink:title="Department of Hydrobiology Moscow Lomonosov State University, Russia" id="ABBRID0EQQBI" xlink:type="simple">KGB</abbrev>
              </td></tr><tr><td rowspan="1" colspan="1">
                <italic><tp:taxon-name><tp:taxon-name-part taxon-name-part-type="genus" reg="Thelepus">T.</tp:taxon-name-part> <tp:taxon-name-part taxon-name-part-type="species" reg="marthae">marthae</tp:taxon-name-part></tp:taxon-name></italic>
              </td><td rowspan="1" colspan="1">Sevastopol</td><td rowspan="1" colspan="1">10.1770</td><td rowspan="1" colspan="2">
                <named-content xmlns:xlink="http://www.w3.org/1999/xlink" content-type="dwc:verbatimCoordinates" xlink:type="simple"><named-content content-type="geo-json" specific-use="{&#34;type&#34;:&#34;Point&#34;,&#34;coordinates&#34;:[-23.550000,67.300000]}" id="NCID0ESRBI" xlink:type="simple">67°18'N, 23°33'W</named-content></named-content>
              </td><td rowspan="1" colspan="1">511</td><td rowspan="1" colspan="1">-0.4</td><td rowspan="1" colspan="1">35.0</td><td rowspan="1" colspan="1">17</td><td rowspan="1" colspan="1">10</td><td rowspan="1" colspan="1">1958</td><td rowspan="1" colspan="1">47</td><td rowspan="1" colspan="1">
                <abbrev xmlns:xlink="http://www.w3.org/1999/xlink" content-type="institution" xlink:title="Department of Hydrobiology Moscow Lomonosov State University, Russia" id="ABBRID0EQSBI" xlink:type="simple">KGB</abbrev>
              </td></tr><tr><td rowspan="1" colspan="1">
                <italic><tp:taxon-name><tp:taxon-name-part taxon-name-part-type="genus" reg="Thelepus">T.</tp:taxon-name-part> <tp:taxon-name-part taxon-name-part-type="species" reg="marthae">marthae</tp:taxon-name-part></tp:taxon-name></italic>
              </td><td rowspan="1" colspan="1">Sevastopol</td><td rowspan="1" colspan="1">10.1772</td><td rowspan="1" colspan="2">
                <named-content xmlns:xlink="http://www.w3.org/1999/xlink" content-type="dwc:verbatimCoordinates" xlink:type="simple"><named-content content-type="geo-json" specific-use="{&#34;type&#34;:&#34;Point&#34;,&#34;coordinates&#34;:[-24.666667,67.816667]}" id="NCID0ESTBI" xlink:type="simple">67°49'N, 24°40'W</named-content></named-content>
              </td><td rowspan="1" colspan="1">1510</td><td rowspan="1" colspan="1">-0.74</td><td rowspan="1" colspan="1">35.1</td><td rowspan="1" colspan="1">18</td><td rowspan="1" colspan="1">10</td><td rowspan="1" colspan="1">1958</td><td rowspan="1" colspan="1">13</td><td rowspan="1" colspan="1">
                <abbrev xmlns:xlink="http://www.w3.org/1999/xlink" content-type="institution" xlink:title="Department of Hydrobiology Moscow Lomonosov State University, Russia" id="ABBRID0EQUBI" xlink:type="simple">KGB</abbrev>
              </td></tr><tr><td rowspan="1" colspan="1">
                <italic><tp:taxon-name><tp:taxon-name-part taxon-name-part-type="genus" reg="Thelepus">T.</tp:taxon-name-part> <tp:taxon-name-part taxon-name-part-type="species" reg="marthae">marthae</tp:taxon-name-part></tp:taxon-name></italic>
              </td><td rowspan="1" colspan="1">Sevastopol</td><td rowspan="1" colspan="1">15.2457</td><td rowspan="1" colspan="2">
                <named-content xmlns:xlink="http://www.w3.org/1999/xlink" content-type="dwc:verbatimCoordinates" xlink:type="simple"><named-content content-type="geo-json" specific-use="{&#34;type&#34;:&#34;Point&#34;,&#34;coordinates&#34;:[-10.350000,71.100000]}" id="NCID0ESVBI" xlink:type="simple">71°06'N, 10°21'W</named-content></named-content>
              </td><td rowspan="1" colspan="1">1360</td><td rowspan="1" colspan="1">-0.79</td><td rowspan="1" colspan="1">34.9</td><td rowspan="1" colspan="1">6</td><td rowspan="1" colspan="1">11</td><td rowspan="1" colspan="1">1959</td><td rowspan="1" colspan="1">4</td><td rowspan="1" colspan="1">
                <abbrev xmlns:xlink="http://www.w3.org/1999/xlink" content-type="institution" xlink:title="Department of Hydrobiology Moscow Lomonosov State University, Russia" id="ABBRID0EQWBI" xlink:type="simple">KGB</abbrev>
              </td></tr><tr><td rowspan="1" colspan="1">
                <italic><tp:taxon-name><tp:taxon-name-part taxon-name-part-type="genus" reg="Thelepus">T.</tp:taxon-name-part> <tp:taxon-name-part taxon-name-part-type="species" reg="marthae">marthae</tp:taxon-name-part></tp:taxon-name></italic>
              </td><td rowspan="1" colspan="1">Sevastopol</td><td rowspan="1" colspan="1">15.2549</td><td rowspan="1" colspan="2">
                <named-content xmlns:xlink="http://www.w3.org/1999/xlink" content-type="dwc:verbatimCoordinates" xlink:type="simple"><named-content content-type="geo-json" specific-use="{&#34;type&#34;:&#34;Point&#34;,&#34;coordinates&#34;:[-7.500000,63.000000]}" id="NCID0ESXBI" xlink:type="simple">63°00'N, 7°30'W</named-content></named-content>
              </td><td rowspan="1" colspan="1">710</td><td rowspan="1" colspan="1">-0.2</td><td rowspan="1" colspan="1">34.9</td><td rowspan="1" colspan="1">4</td><td rowspan="1" colspan="1">12</td><td rowspan="1" colspan="1">1959</td><td rowspan="1" colspan="1">40</td><td rowspan="1" colspan="1">
                <abbrev xmlns:xlink="http://www.w3.org/1999/xlink" content-type="institution" xlink:title="Department of Hydrobiology Moscow Lomonosov State University, Russia" id="ABBRID0EQYBI" xlink:type="simple">KGB</abbrev>
              </td></tr><tr><td rowspan="1" colspan="1">
                <italic><tp:taxon-name><tp:taxon-name-part taxon-name-part-type="genus" reg="Thelepus">T.</tp:taxon-name-part> <tp:taxon-name-part taxon-name-part-type="species" reg="marthae">marthae</tp:taxon-name-part></tp:taxon-name></italic>
              </td><td rowspan="1" colspan="1">Shmidt</td><td rowspan="1" colspan="1">26.2002</td><td rowspan="1" colspan="2">
                <named-content xmlns:xlink="http://www.w3.org/1999/xlink" content-type="dwc:verbatimCoordinates" xlink:type="simple"><named-content content-type="geo-json" specific-use="{&#34;type&#34;:&#34;Point&#34;,&#34;coordinates&#34;:[29.833333,80.100000]}" id="NCID0ESZBI" xlink:type="simple">80°06'N, 29°50'E</named-content></named-content>
              </td><td rowspan="1" colspan="1">305</td><td rowspan="1" colspan="1">-</td><td rowspan="1" colspan="1">-</td><td rowspan="1" colspan="1">8</td><td rowspan="1" colspan="1">8</td><td rowspan="1" colspan="1">1986</td><td rowspan="1" colspan="1">1</td><td rowspan="1" colspan="1">
                <abbrev xmlns:xlink="http://www.w3.org/1999/xlink" content-type="institution" xlink:title="Department of Hydrobiology Moscow Lomonosov State University, Russia" id="ABBRID0EQ1BI" xlink:type="simple">KGB</abbrev>
              </td></tr><tr><td rowspan="1" colspan="1">
                <italic><tp:taxon-name><tp:taxon-name-part taxon-name-part-type="genus" reg="Thelepus">T.</tp:taxon-name-part> <tp:taxon-name-part taxon-name-part-type="species" reg="marthae">marthae</tp:taxon-name-part></tp:taxon-name></italic>
              </td><td rowspan="1" colspan="1">
                <abbrev xmlns:xlink="http://www.w3.org/1999/xlink" xlink:title="drifting ice station Severniy Polus 22" id="ABBRID0EJ2BI" xlink:type="simple">SP-22</abbrev>
              </td><td rowspan="1" colspan="1">78.60</td><td rowspan="1" colspan="2">
                <named-content xmlns:xlink="http://www.w3.org/1999/xlink" content-type="dwc:verbatimCoordinates" xlink:type="simple"><named-content content-type="geo-json" specific-use="{&#34;type&#34;:&#34;Point&#34;,&#34;coordinates&#34;:[-161.833333,73.716667]}" id="NCID0EX2BI" xlink:type="simple">73°43'N, 161°50'W</named-content></named-content>
              </td><td rowspan="1" colspan="1">300</td><td rowspan="1" colspan="1">-</td><td rowspan="1" colspan="1">-</td><td rowspan="1" colspan="1">-</td><td rowspan="1" colspan="1">12</td><td rowspan="1" colspan="1">1978</td><td rowspan="1" colspan="1">26</td><td rowspan="1" colspan="1">
                <abbrev xmlns:xlink="http://www.w3.org/1999/xlink" content-type="institution" xlink:title="Department of Hydrobiology Moscow Lomonosov State University, Russia" id="ABBRID0EV3BI" xlink:type="simple">KGB</abbrev>
              </td></tr><tr><td rowspan="1" colspan="1">
                <italic><tp:taxon-name><tp:taxon-name-part taxon-name-part-type="genus" reg="Thelepus">T.</tp:taxon-name-part> <tp:taxon-name-part taxon-name-part-type="species" reg="marthae">marthae</tp:taxon-name-part></tp:taxon-name></italic>
              </td><td rowspan="1" colspan="1">
                <abbrev xmlns:xlink="http://www.w3.org/1999/xlink" xlink:title="drifting ice station Severniy Polus 22" id="ABBRID0EO4BI" xlink:type="simple">SP-22</abbrev>
              </td><td rowspan="1" colspan="1">79.69</td><td rowspan="1" colspan="2">
                <named-content xmlns:xlink="http://www.w3.org/1999/xlink" content-type="dwc:verbatimCoordinates" xlink:type="simple"><named-content content-type="geo-json" specific-use="{&#34;type&#34;:&#34;Point&#34;,&#34;coordinates&#34;:[-164.133333,74.416667]}" id="NCID0E34BI" xlink:type="simple">74°25'N, 164°08'W</named-content></named-content>
              </td><td rowspan="1" colspan="1">445</td><td rowspan="1" colspan="1">-</td><td rowspan="1" colspan="1">-</td><td rowspan="1" colspan="1">4</td><td rowspan="1" colspan="1">1</td><td rowspan="1" colspan="1">1979</td><td rowspan="1" colspan="1">10</td><td rowspan="1" colspan="1">
                <abbrev xmlns:xlink="http://www.w3.org/1999/xlink" content-type="institution" xlink:title="Department of Hydrobiology Moscow Lomonosov State University, Russia" id="ABBRID0E15BI" xlink:type="simple">KGB</abbrev>
              </td></tr><tr><td rowspan="1" colspan="1">
                <italic><tp:taxon-name><tp:taxon-name-part taxon-name-part-type="genus" reg="Thelepus">T.</tp:taxon-name-part> <tp:taxon-name-part taxon-name-part-type="species" reg="marthae">marthae</tp:taxon-name-part></tp:taxon-name></italic>
              </td><td rowspan="1" colspan="1">
                <abbrev xmlns:xlink="http://www.w3.org/1999/xlink" xlink:title="drifting ice station Severniy Polus 22" id="ABBRID0ET6BI" xlink:type="simple">SP-22</abbrev>
              </td><td rowspan="1" colspan="1">79.72</td><td rowspan="1" colspan="2">
                <named-content xmlns:xlink="http://www.w3.org/1999/xlink" content-type="dwc:verbatimCoordinates" xlink:type="simple"><named-content content-type="geo-json" specific-use="{&#34;type&#34;:&#34;Point&#34;,&#34;coordinates&#34;:[-164.000000,74.583333]}" id="NCID0EBACI" xlink:type="simple">74°35'N, 164°00'W</named-content></named-content>
              </td><td rowspan="1" colspan="1">795</td><td rowspan="1" colspan="1">-</td><td rowspan="1" colspan="1">-</td><td rowspan="1" colspan="1">7</td><td rowspan="1" colspan="1">1</td><td rowspan="1" colspan="1">1979</td><td rowspan="1" colspan="1">5</td><td rowspan="1" colspan="1">
                <abbrev xmlns:xlink="http://www.w3.org/1999/xlink" content-type="institution" xlink:title="Department of Hydrobiology Moscow Lomonosov State University, Russia" id="ABBRID0E6ACI" xlink:type="simple">KGB</abbrev>
              </td></tr><tr><td rowspan="1" colspan="1">
                <italic><tp:taxon-name><tp:taxon-name-part taxon-name-part-type="genus" reg="Thelepus">T.</tp:taxon-name-part> <tp:taxon-name-part taxon-name-part-type="species" reg="marthae">marthae</tp:taxon-name-part></tp:taxon-name></italic>
              </td><td rowspan="1" colspan="1">
                <abbrev xmlns:xlink="http://www.w3.org/1999/xlink" xlink:title="drifting ice station Severniy Polus 22" id="ABBRID0EYBCI" xlink:type="simple">SP-22</abbrev>
              </td><td rowspan="1" colspan="1">79.74</td><td rowspan="1" colspan="2">
                <named-content xmlns:xlink="http://www.w3.org/1999/xlink" content-type="dwc:verbatimCoordinates" xlink:type="simple"><named-content content-type="geo-json" specific-use="{&#34;type&#34;:&#34;Point&#34;,&#34;coordinates&#34;:[-164.500000,74.633333]}" id="NCID0EGCCI" xlink:type="simple">74°38'N, 164°30'W</named-content></named-content>
              </td><td rowspan="1" colspan="1">465</td><td rowspan="1" colspan="1">-</td><td rowspan="1" colspan="1">-</td><td rowspan="1" colspan="1">9</td><td rowspan="1" colspan="1">1</td><td rowspan="1" colspan="1">1979</td><td rowspan="1" colspan="1">11</td><td rowspan="1" colspan="1">
                <abbrev xmlns:xlink="http://www.w3.org/1999/xlink" content-type="institution" xlink:title="Department of Hydrobiology Moscow Lomonosov State University, Russia" id="ABBRID0EEDCI" xlink:type="simple">KGB</abbrev>
              </td></tr><tr><td rowspan="1" colspan="1">
                <italic><tp:taxon-name><tp:taxon-name-part taxon-name-part-type="genus" reg="Thelepus">T.</tp:taxon-name-part> <tp:taxon-name-part taxon-name-part-type="species" reg="marthae">marthae</tp:taxon-name-part></tp:taxon-name></italic>
              </td><td rowspan="1" colspan="1">
                <abbrev xmlns:xlink="http://www.w3.org/1999/xlink" xlink:title="drifting ice station Severniy Polus 22" id="ABBRID0E4DCI" xlink:type="simple">SP-22</abbrev>
              </td><td rowspan="1" colspan="1">79.105</td><td rowspan="1" colspan="2">
                <named-content xmlns:xlink="http://www.w3.org/1999/xlink" content-type="dwc:verbatimCoordinates" xlink:type="simple"><named-content content-type="geo-json" specific-use="{&#34;type&#34;:&#34;Point&#34;,&#34;coordinates&#34;:[-170.083333,75.183333]}" id="NCID0ELECI" xlink:type="simple">75°11'N, 170°05'W</named-content></named-content>
              </td><td rowspan="1" colspan="1">315</td><td rowspan="1" colspan="1">-</td><td rowspan="1" colspan="1">-</td><td rowspan="1" colspan="1">27</td><td rowspan="1" colspan="1">2</td><td rowspan="1" colspan="1">1979</td><td rowspan="1" colspan="1">6</td><td rowspan="1" colspan="1">
                <abbrev xmlns:xlink="http://www.w3.org/1999/xlink" content-type="institution" xlink:title="Department of Hydrobiology Moscow Lomonosov State University, Russia" id="ABBRID0EJFCI" xlink:type="simple">KGB</abbrev>
              </td></tr><tr><td rowspan="1" colspan="1">
                <italic><tp:taxon-name><tp:taxon-name-part taxon-name-part-type="genus" reg="Thelepus">T.</tp:taxon-name-part> <tp:taxon-name-part taxon-name-part-type="species" reg="marthae">marthae</tp:taxon-name-part></tp:taxon-name></italic>
              </td><td rowspan="1" colspan="1">
                <abbrev xmlns:xlink="http://www.w3.org/1999/xlink" xlink:title="drifting ice station Severniy Polus 22" id="ABBRID0ECGCI" xlink:type="simple">SP-22</abbrev>
              </td><td rowspan="1" colspan="1">79.108</td><td rowspan="1" colspan="2">
                <named-content xmlns:xlink="http://www.w3.org/1999/xlink" content-type="dwc:verbatimCoordinates" xlink:type="simple"><named-content content-type="geo-json" specific-use="{&#34;type&#34;:&#34;Point&#34;,&#34;coordinates&#34;:[-170.500000,75.216667]}" id="NCID0EQGCI" xlink:type="simple">75°13'N, 170°30'W</named-content></named-content>
              </td><td rowspan="1" colspan="1">370</td><td rowspan="1" colspan="1">-</td><td rowspan="1" colspan="1">-</td><td rowspan="1" colspan="1">4</td><td rowspan="1" colspan="1">3</td><td rowspan="1" colspan="1">1979</td><td rowspan="1" colspan="1">4</td><td rowspan="1" colspan="1">
                <abbrev xmlns:xlink="http://www.w3.org/1999/xlink" content-type="institution" xlink:title="Department of Hydrobiology Moscow Lomonosov State University, Russia" id="ABBRID0EOHCI" xlink:type="simple">KGB</abbrev>
              </td></tr><tr><td rowspan="1" colspan="1">
                <italic><tp:taxon-name><tp:taxon-name-part taxon-name-part-type="genus" reg="Thelepus">T.</tp:taxon-name-part> <tp:taxon-name-part taxon-name-part-type="species" reg="marthae">marthae</tp:taxon-name-part></tp:taxon-name></italic>
              </td><td rowspan="1" colspan="1">
                <abbrev xmlns:xlink="http://www.w3.org/1999/xlink" xlink:title="drifting ice station Severniy Polus 22" id="ABBRID0EHICI" xlink:type="simple">SP-22</abbrev>
              </td><td rowspan="1" colspan="1">79.112</td><td rowspan="1" colspan="2">
                <named-content xmlns:xlink="http://www.w3.org/1999/xlink" content-type="dwc:verbatimCoordinates" xlink:type="simple"><named-content content-type="geo-json" specific-use="{&#34;type&#34;:&#34;Point&#34;,&#34;coordinates&#34;:[-171.166667,75.233333]}" id="NCID0EVICI" xlink:type="simple">75°14'N, 171°10'W</named-content></named-content>
              </td><td rowspan="1" colspan="1">455</td><td rowspan="1" colspan="1">-</td><td rowspan="1" colspan="1">-</td><td rowspan="1" colspan="1">10</td><td rowspan="1" colspan="1">3</td><td rowspan="1" colspan="1">1979</td><td rowspan="1" colspan="1">42</td><td rowspan="1" colspan="1">
                <abbrev xmlns:xlink="http://www.w3.org/1999/xlink" content-type="institution" xlink:title="Department of Hydrobiology Moscow Lomonosov State University, Russia" id="ABBRID0ETJCI" xlink:type="simple">KGB</abbrev>
              </td></tr><tr><td rowspan="1" colspan="1">
                <italic><tp:taxon-name><tp:taxon-name-part taxon-name-part-type="genus" reg="Thelepus">T.</tp:taxon-name-part> <tp:taxon-name-part taxon-name-part-type="species" reg="marthae">marthae</tp:taxon-name-part></tp:taxon-name></italic>
              </td><td rowspan="1" colspan="1">
                <abbrev xmlns:xlink="http://www.w3.org/1999/xlink" xlink:title="drifting ice station Severniy Polus 22" id="ABBRID0EMKCI" xlink:type="simple">SP-22</abbrev>
              </td><td rowspan="1" colspan="1">79.115</td><td rowspan="1" colspan="2">
                <named-content xmlns:xlink="http://www.w3.org/1999/xlink" content-type="dwc:verbatimCoordinates" xlink:type="simple"><named-content content-type="geo-json" specific-use="{&#34;type&#34;:&#34;Point&#34;,&#34;coordinates&#34;:[-171.500000,75.033333]}" id="NCID0E1KCI" xlink:type="simple">75°02'N, 171°30'W</named-content></named-content>
              </td><td rowspan="1" colspan="1">382</td><td rowspan="1" colspan="1">-</td><td rowspan="1" colspan="1">-</td><td rowspan="1" colspan="1">16</td><td rowspan="1" colspan="1">3</td><td rowspan="1" colspan="1">1979</td><td rowspan="1" colspan="1">11</td><td rowspan="1" colspan="1">
                <abbrev xmlns:xlink="http://www.w3.org/1999/xlink" content-type="institution" xlink:title="Department of Hydrobiology Moscow Lomonosov State University, Russia" id="ABBRID0EYLCI" xlink:type="simple">KGB</abbrev>
              </td></tr><tr><td rowspan="1" colspan="1">
                <italic><tp:taxon-name><tp:taxon-name-part taxon-name-part-type="genus" reg="Thelepus">T.</tp:taxon-name-part> <tp:taxon-name-part taxon-name-part-type="species" reg="marthae">marthae</tp:taxon-name-part></tp:taxon-name></italic>
              </td><td rowspan="1" colspan="1">
                <abbrev xmlns:xlink="http://www.w3.org/1999/xlink" xlink:title="drifting ice station Severniy Polus 22" id="ABBRID0ERMCI" xlink:type="simple">SP-22</abbrev>
              </td><td rowspan="1" colspan="1">79.120</td><td rowspan="1" colspan="2">
                <named-content xmlns:xlink="http://www.w3.org/1999/xlink" content-type="dwc:verbatimCoordinates" xlink:type="simple"><named-content content-type="geo-json" specific-use="{&#34;type&#34;:&#34;Point&#34;,&#34;coordinates&#34;:[-171.616667,74.900000]}" id="NCID0E6MCI" xlink:type="simple">74°54'N, 171°37'W</named-content></named-content>
              </td><td rowspan="1" colspan="1">330</td><td rowspan="1" colspan="1">-</td><td rowspan="1" colspan="1">-</td><td rowspan="1" colspan="1">24</td><td rowspan="1" colspan="1">3</td><td rowspan="1" colspan="1">1979</td><td rowspan="1" colspan="1">8</td><td rowspan="1" colspan="1">
                <abbrev xmlns:xlink="http://www.w3.org/1999/xlink" content-type="institution" xlink:title="Department of Hydrobiology Moscow Lomonosov State University, Russia" id="ABBRID0E4NCI" xlink:type="simple">KGB</abbrev>
              </td></tr><tr><td rowspan="1" colspan="1">
                <italic><tp:taxon-name><tp:taxon-name-part taxon-name-part-type="genus" reg="Thelepus">T.</tp:taxon-name-part> <tp:taxon-name-part taxon-name-part-type="species" reg="marthae">marthae</tp:taxon-name-part></tp:taxon-name></italic>
              </td><td rowspan="1" colspan="1">
                <abbrev xmlns:xlink="http://www.w3.org/1999/xlink" xlink:title="drifting ice station Severniy Polus 22" id="ABBRID0EWOCI" xlink:type="simple">SP-22</abbrev>
              </td><td rowspan="1" colspan="1">79.122</td><td rowspan="1" colspan="2">
                <named-content xmlns:xlink="http://www.w3.org/1999/xlink" content-type="dwc:verbatimCoordinates" xlink:type="simple"><named-content content-type="geo-json" specific-use="{&#34;type&#34;:&#34;Point&#34;,&#34;coordinates&#34;:[-171.666667,74.916667]}" id="NCID0EEPCI" xlink:type="simple">74°55'N, 171°40'W</named-content></named-content>
              </td><td rowspan="1" colspan="1">345</td><td rowspan="1" colspan="1">-</td><td rowspan="1" colspan="1">-</td><td rowspan="1" colspan="1">26</td><td rowspan="1" colspan="1">3</td><td rowspan="1" colspan="1">1979</td><td rowspan="1" colspan="1">5</td><td rowspan="1" colspan="1">
                <abbrev xmlns:xlink="http://www.w3.org/1999/xlink" content-type="institution" xlink:title="Department of Hydrobiology Moscow Lomonosov State University, Russia" id="ABBRID0ECQCI" xlink:type="simple">KGB</abbrev>
              </td></tr><tr><td rowspan="1" colspan="1">
                <italic><tp:taxon-name><tp:taxon-name-part taxon-name-part-type="genus" reg="Thelepus">T.</tp:taxon-name-part> <tp:taxon-name-part taxon-name-part-type="species" reg="marthae">marthae</tp:taxon-name-part></tp:taxon-name></italic>
              </td><td rowspan="1" colspan="1">
                <abbrev xmlns:xlink="http://www.w3.org/1999/xlink" xlink:title="drifting ice station Severniy Polus 22" id="ABBRID0E2QCI" xlink:type="simple">SP-22</abbrev>
              </td><td rowspan="1" colspan="1">79.124</td><td rowspan="1" colspan="2">
                <named-content xmlns:xlink="http://www.w3.org/1999/xlink" content-type="dwc:verbatimCoordinates" xlink:type="simple"><named-content content-type="geo-json" specific-use="{&#34;type&#34;:&#34;Point&#34;,&#34;coordinates&#34;:[-171.916667,74.916667]}" id="NCID0EJRCI" xlink:type="simple">74°55'N, 171°55'W</named-content></named-content>
              </td><td rowspan="1" colspan="1">355</td><td rowspan="1" colspan="1">-</td><td rowspan="1" colspan="1">-</td><td rowspan="1" colspan="1">1</td><td rowspan="1" colspan="1">4</td><td rowspan="1" colspan="1">1979</td><td rowspan="1" colspan="1">2</td><td rowspan="1" colspan="1">
                <abbrev xmlns:xlink="http://www.w3.org/1999/xlink" content-type="institution" xlink:title="Department of Hydrobiology Moscow Lomonosov State University, Russia" id="ABBRID0EHSCI" xlink:type="simple">KGB</abbrev>
              </td></tr><tr><td rowspan="1" colspan="1">
                <italic><tp:taxon-name><tp:taxon-name-part taxon-name-part-type="genus" reg="Thelepus">T.</tp:taxon-name-part> <tp:taxon-name-part taxon-name-part-type="species" reg="marthae">marthae</tp:taxon-name-part></tp:taxon-name></italic>
              </td><td rowspan="1" colspan="1">
                <abbrev xmlns:xlink="http://www.w3.org/1999/xlink" xlink:title="drifting ice station Severniy Polus 22" id="ABBRID0EATCI" xlink:type="simple">SP-22</abbrev>
              </td><td rowspan="1" colspan="1">79.128</td><td rowspan="1" colspan="2">
                <named-content xmlns:xlink="http://www.w3.org/1999/xlink" content-type="dwc:verbatimCoordinates" xlink:type="simple"><named-content content-type="geo-json" specific-use="{&#34;type&#34;:&#34;Point&#34;,&#34;coordinates&#34;:[-172.250000,74.883333]}" id="NCID0EOTCI" xlink:type="simple">74°53'N, 172°15'W</named-content></named-content>
              </td><td rowspan="1" colspan="1">332</td><td rowspan="1" colspan="1">-</td><td rowspan="1" colspan="1">-</td><td rowspan="1" colspan="1">10</td><td rowspan="1" colspan="1">4</td><td rowspan="1" colspan="1">1979</td><td rowspan="1" colspan="1">2</td><td rowspan="1" colspan="1">
                <abbrev xmlns:xlink="http://www.w3.org/1999/xlink" content-type="institution" xlink:title="Department of Hydrobiology Moscow Lomonosov State University, Russia" id="ABBRID0EMUCI" xlink:type="simple">KGB</abbrev>
              </td></tr><tr><td rowspan="1" colspan="1">
                <italic><tp:taxon-name><tp:taxon-name-part taxon-name-part-type="genus" reg="Thelepus">T.</tp:taxon-name-part> <tp:taxon-name-part taxon-name-part-type="species" reg="marthae">marthae</tp:taxon-name-part></tp:taxon-name></italic>
              </td><td rowspan="1" colspan="1">Tunetz</td><td rowspan="1" colspan="1">105.6</td><td rowspan="1" colspan="2">
                <named-content xmlns:xlink="http://www.w3.org/1999/xlink" content-type="dwc:verbatimCoordinates" xlink:type="simple"><named-content content-type="geo-json" specific-use="{&#34;type&#34;:&#34;Point&#34;,&#34;coordinates&#34;:[10.000000,68.000000]}" id="NCID0EOVCI" xlink:type="simple">68°00'N, 10°00'E</named-content></named-content>
              </td><td rowspan="1" colspan="1">970</td><td rowspan="1" colspan="1">-0.96</td><td rowspan="1" colspan="1">34.9</td><td rowspan="1" colspan="1">15</td><td rowspan="1" colspan="1">6</td><td rowspan="1" colspan="1">1978</td><td rowspan="1" colspan="1">75</td><td rowspan="1" colspan="1">
                <abbrev xmlns:xlink="http://www.w3.org/1999/xlink" content-type="institution" xlink:title="Department of Hydrobiology Moscow Lomonosov State University, Russia" id="ABBRID0EMWCI" xlink:type="simple">KGB</abbrev>
              </td></tr><tr><td rowspan="1" colspan="1">
                <italic><tp:taxon-name><tp:taxon-name-part taxon-name-part-type="genus" reg="Thelepus">T.</tp:taxon-name-part> <tp:taxon-name-part taxon-name-part-type="species" reg="marthae">marthae</tp:taxon-name-part></tp:taxon-name></italic>
              </td><td rowspan="1" colspan="1">Tunetz</td><td rowspan="1" colspan="1">105.16</td><td rowspan="1" colspan="2">
                <named-content xmlns:xlink="http://www.w3.org/1999/xlink" content-type="dwc:verbatimCoordinates" xlink:type="simple"><named-content content-type="geo-json" specific-use="{&#34;type&#34;:&#34;Point&#34;,&#34;coordinates&#34;:[14.000000,72.833333]}" id="NCID0EOXCI" xlink:type="simple">72°50'N, 14°00'E</named-content></named-content>
              </td><td rowspan="1" colspan="1">960</td><td rowspan="1" colspan="1">-0.96</td><td rowspan="1" colspan="1">34.9</td><td rowspan="1" colspan="1">30</td><td rowspan="1" colspan="1">6</td><td rowspan="1" colspan="1">1978</td><td rowspan="1" colspan="1">1</td><td rowspan="1" colspan="1">
                <abbrev xmlns:xlink="http://www.w3.org/1999/xlink" content-type="institution" xlink:title="Department of Hydrobiology Moscow Lomonosov State University, Russia" id="ABBRID0EMYCI" xlink:type="simple">KGB</abbrev>
              </td></tr><tr><td rowspan="1" colspan="1">
                <italic><tp:taxon-name><tp:taxon-name-part taxon-name-part-type="genus" reg="Thelepus">T.</tp:taxon-name-part> <tp:taxon-name-part taxon-name-part-type="species" reg="marthae">marthae</tp:taxon-name-part></tp:taxon-name></italic>
              </td><td rowspan="1" colspan="1">Tunetz</td><td rowspan="1" colspan="1">105.21</td><td rowspan="1" colspan="2">
                <named-content xmlns:xlink="http://www.w3.org/1999/xlink" content-type="dwc:verbatimCoordinates" xlink:type="simple"><named-content content-type="geo-json" specific-use="{&#34;type&#34;:&#34;Point&#34;,&#34;coordinates&#34;:[15.916667,74.500000]}" id="NCID0EOZCI" xlink:type="simple">74°30'N, 15°55'E</named-content></named-content>
              </td><td rowspan="1" colspan="1">930</td><td rowspan="1" colspan="1">-0.3</td><td rowspan="1" colspan="1">34.9</td><td rowspan="1" colspan="1">6</td><td rowspan="1" colspan="1">7</td><td rowspan="1" colspan="1">1978</td><td rowspan="1" colspan="1">4</td><td rowspan="1" colspan="1">
                <abbrev xmlns:xlink="http://www.w3.org/1999/xlink" content-type="institution" xlink:title="Department of Hydrobiology Moscow Lomonosov State University, Russia" id="ABBRID0EM1CI" xlink:type="simple">KGB</abbrev>
              </td></tr><tr><td rowspan="1" colspan="1">
                <italic><tp:taxon-name><tp:taxon-name-part taxon-name-part-type="genus" reg="Thelepus">T.</tp:taxon-name-part> <tp:taxon-name-part taxon-name-part-type="species" reg="marthae">marthae</tp:taxon-name-part></tp:taxon-name></italic>
              </td><td rowspan="1" colspan="1">Vichegda</td><td rowspan="1" colspan="1">2.22</td><td rowspan="1" colspan="2">
                <named-content xmlns:xlink="http://www.w3.org/1999/xlink" content-type="dwc:verbatimCoordinates" xlink:type="simple"><named-content content-type="geo-json" specific-use="{&#34;type&#34;:&#34;Point&#34;,&#34;coordinates&#34;:[58.850000,72.783333]}" id="NCID0EO2CI" xlink:type="simple">72°47'N, 58°51'E</named-content></named-content>
              </td><td rowspan="1" colspan="1">380</td><td rowspan="1" colspan="1">-1.84</td><td rowspan="1" colspan="1">34.9</td><td rowspan="1" colspan="1">12</td><td rowspan="1" colspan="1">9</td><td rowspan="1" colspan="1">1975</td><td rowspan="1" colspan="1">12</td><td rowspan="1" colspan="1">
                <abbrev xmlns:xlink="http://www.w3.org/1999/xlink" content-type="institution" xlink:title="Department of Hydrobiology Moscow Lomonosov State University, Russia" id="ABBRID0EM3CI" xlink:type="simple">KGB</abbrev>
              </td></tr><tr><td rowspan="1" colspan="1">
                <italic><tp:taxon-name><tp:taxon-name-part taxon-name-part-type="genus" reg="Thelepus">T.</tp:taxon-name-part> <tp:taxon-name-part taxon-name-part-type="species" reg="marthae">marthae</tp:taxon-name-part></tp:taxon-name></italic>
              </td><td rowspan="1" colspan="1">Vichegda</td><td rowspan="1" colspan="1">2.30</td><td rowspan="1" colspan="2">
                <named-content xmlns:xlink="http://www.w3.org/1999/xlink" content-type="dwc:verbatimCoordinates" xlink:type="simple"><named-content content-type="geo-json" specific-use="{&#34;type&#34;:&#34;Point&#34;,&#34;coordinates&#34;:[57.000000,72.000000]}" id="NCID0EO4CI" xlink:type="simple">72°00'N, 57°00'E</named-content></named-content>
              </td><td rowspan="1" colspan="1">330</td><td rowspan="1" colspan="1">-1.8</td><td rowspan="1" colspan="1">34.8</td><td rowspan="1" colspan="1">16</td><td rowspan="1" colspan="1">9</td><td rowspan="1" colspan="1">1975</td><td rowspan="1" colspan="1">10</td><td rowspan="1" colspan="1">
                <abbrev xmlns:xlink="http://www.w3.org/1999/xlink" content-type="institution" xlink:title="Department of Hydrobiology Moscow Lomonosov State University, Russia" id="ABBRID0EM5CI" xlink:type="simple">KGB</abbrev>
              </td></tr><tr><td rowspan="1" colspan="1">
                <italic><tp:taxon-name><tp:taxon-name-part taxon-name-part-type="genus" reg="Thelepus">T.</tp:taxon-name-part> <tp:taxon-name-part taxon-name-part-type="species" reg="marthae">marthae</tp:taxon-name-part></tp:taxon-name></italic>
              </td><td rowspan="1" colspan="1">n/a</td><td rowspan="1" colspan="1">1/33266</td><td rowspan="1" colspan="2">
                <named-content xmlns:xlink="http://www.w3.org/1999/xlink" content-type="dwc:verbatimCoordinates" xlink:type="simple"><named-content content-type="geo-json" specific-use="{&#34;type&#34;:&#34;Point&#34;,&#34;coordinates&#34;:[78.166667,79.133333]}" id="NCID0EO6CI" xlink:type="simple">79°08'N, 78°10'E</named-content></named-content>
              </td><td rowspan="1" colspan="1">95</td><td rowspan="1" colspan="1">-</td><td rowspan="1" colspan="1">-</td><td rowspan="1" colspan="1">18</td><td rowspan="1" colspan="1">8</td><td rowspan="1" colspan="1">1930</td><td rowspan="1" colspan="1">7</td><td rowspan="1" colspan="1">ZIN</td></tr><tr><td rowspan="1" colspan="1">
                <italic><tp:taxon-name><tp:taxon-name-part taxon-name-part-type="genus" reg="Thelepus">T.</tp:taxon-name-part> <tp:taxon-name-part taxon-name-part-type="species" reg="parapari">parapari</tp:taxon-name-part></tp:taxon-name></italic>
              </td><td rowspan="1" colspan="1">n/a</td><td rowspan="1" colspan="1">16.01/5689</td><td rowspan="1" colspan="2">Roquetas de Mar Almería, Andalucía, Spain</td><td rowspan="1" colspan="1">2</td><td rowspan="1" colspan="1">-</td><td rowspan="1" colspan="1">-</td><td rowspan="1" colspan="1">-</td><td rowspan="1" colspan="1">3</td><td rowspan="1" colspan="1">1986</td><td rowspan="1" colspan="1">31</td><td rowspan="1" colspan="1">
                <named-content xmlns:xlink="http://www.w3.org/1999/xlink" content-type="dwc:institutional_code" xlink:type="simple">MNCN</named-content>
              </td></tr><tr><td rowspan="1" colspan="1">
                <italic><tp:taxon-name><tp:taxon-name-part taxon-name-part-type="genus" reg="Thelepus">T.</tp:taxon-name-part> <tp:taxon-name-part taxon-name-part-type="species" reg="parapari">parapari</tp:taxon-name-part></tp:taxon-name></italic>
              </td><td rowspan="1" colspan="1">n/a</td><td rowspan="1" colspan="1">16.01/5700</td><td rowspan="1" colspan="2"/><td rowspan="1" colspan="1">2</td><td rowspan="1" colspan="1">-</td><td rowspan="1" colspan="1">-</td><td rowspan="1" colspan="1">-</td><td rowspan="1" colspan="1">7</td><td rowspan="1" colspan="1">1986</td><td rowspan="1" colspan="1">37</td><td rowspan="1" colspan="1">
                <named-content xmlns:xlink="http://www.w3.org/1999/xlink" content-type="dwc:institutional_code" xlink:type="simple">MNCN</named-content>
              </td></tr><tr><td rowspan="1" colspan="1">
                <italic><tp:taxon-name><tp:taxon-name-part taxon-name-part-type="genus" reg="Thelepus">T.</tp:taxon-name-part> <tp:taxon-name-part taxon-name-part-type="species" reg="parapari">parapari</tp:taxon-name-part></tp:taxon-name></italic>
              </td><td rowspan="1" colspan="1">n/a</td><td rowspan="1" colspan="1">16.01/5704</td><td rowspan="1" colspan="2">Cala Uruguay, Almería, Andalucía, Spain</td><td rowspan="1" colspan="1">15</td><td rowspan="1" colspan="1">-</td><td rowspan="1" colspan="1">-</td><td rowspan="1" colspan="1">-</td><td rowspan="1" colspan="1">7</td><td rowspan="1" colspan="1">1986</td><td rowspan="1" colspan="1">25</td><td rowspan="1" colspan="1">
                <named-content xmlns:xlink="http://www.w3.org/1999/xlink" content-type="dwc:institutional_code" xlink:type="simple">MNCN</named-content>
              </td></tr><tr><td rowspan="1" colspan="1">
                <italic><tp:taxon-name><tp:taxon-name-part taxon-name-part-type="genus" reg="Thelepus">T.</tp:taxon-name-part> <tp:taxon-name-part taxon-name-part-type="species" reg="parapari">parapari</tp:taxon-name-part></tp:taxon-name></italic>
              </td><td rowspan="1" colspan="1">n/a</td><td rowspan="1" colspan="1">16.01/5706</td><td rowspan="1" colspan="2">Playa de los Genoveses, cabo de Gata, Almería, Andalucía, Spain</td><td rowspan="1" colspan="1">2</td><td rowspan="1" colspan="1">-</td><td rowspan="1" colspan="1">-</td><td rowspan="1" colspan="1">26</td><td rowspan="1" colspan="1">3</td><td rowspan="1" colspan="1">1986</td><td rowspan="1" colspan="1">57</td><td rowspan="1" colspan="1">
                <named-content xmlns:xlink="http://www.w3.org/1999/xlink" content-type="dwc:institutional_code" xlink:type="simple">MNCN</named-content>
              </td></tr><tr><td rowspan="1" colspan="1">
                <italic><tp:taxon-name><tp:taxon-name-part taxon-name-part-type="genus" reg="Thelepus">T.</tp:taxon-name-part> <tp:taxon-name-part taxon-name-part-type="species" reg="parapari">parapari</tp:taxon-name-part></tp:taxon-name></italic>
              </td><td rowspan="1" colspan="1">n/a</td><td rowspan="1" colspan="1">16.01/5709</td><td rowspan="1" colspan="2">Nerja, Málaga, Andalucía, Spain</td><td rowspan="1" colspan="1">-</td><td rowspan="1" colspan="1">-</td><td rowspan="1" colspan="1">-</td><td rowspan="1" colspan="1">19</td><td rowspan="1" colspan="1">1</td><td rowspan="1" colspan="1">1983</td><td rowspan="1" colspan="1">1</td><td rowspan="1" colspan="1">
                <named-content xmlns:xlink="http://www.w3.org/1999/xlink" content-type="dwc:institutional_code" xlink:type="simple">MNCN</named-content>
              </td></tr><tr><td rowspan="1" colspan="1">
                <italic><tp:taxon-name><tp:taxon-name-part taxon-name-part-type="genus" reg="Thelepus">T.</tp:taxon-name-part> <tp:taxon-name-part taxon-name-part-type="species" reg="parapari">parapari</tp:taxon-name-part></tp:taxon-name></italic>
              </td><td rowspan="1" colspan="1">n/a</td><td rowspan="1" colspan="1">16.01/5711</td><td rowspan="1" colspan="2"/><td rowspan="1" colspan="1">-</td><td rowspan="1" colspan="1">-</td><td rowspan="1" colspan="1">-</td><td rowspan="1" colspan="1">28</td><td rowspan="1" colspan="1">12</td><td rowspan="1" colspan="1">1982</td><td rowspan="1" colspan="1">1</td><td rowspan="1" colspan="1">
                <named-content xmlns:xlink="http://www.w3.org/1999/xlink" content-type="dwc:institutional_code" xlink:type="simple">MNCN</named-content>
              </td></tr><tr><td rowspan="1" colspan="1">
                <italic><tp:taxon-name><tp:taxon-name-part taxon-name-part-type="genus" reg="Thelepus">T.</tp:taxon-name-part> <tp:taxon-name-part taxon-name-part-type="species" reg="parapari">parapari</tp:taxon-name-part></tp:taxon-name></italic>
              </td><td rowspan="1" colspan="1">n/a</td><td rowspan="1" colspan="1">16.01/5712</td><td rowspan="1" colspan="2"/><td rowspan="1" colspan="1">-</td><td rowspan="1" colspan="1">-</td><td rowspan="1" colspan="1">-</td><td rowspan="1" colspan="1">29</td><td rowspan="1" colspan="1">12</td><td rowspan="1" colspan="1">1983</td><td rowspan="1" colspan="1">1</td><td rowspan="1" colspan="1">
                <named-content xmlns:xlink="http://www.w3.org/1999/xlink" content-type="dwc:institutional_code" xlink:type="simple">MNCN</named-content>
              </td></tr><tr><td rowspan="1" colspan="1">
                <italic><tp:taxon-name><tp:taxon-name-part taxon-name-part-type="genus" reg="Thelepus">T.</tp:taxon-name-part> <tp:taxon-name-part taxon-name-part-type="species" reg="parapari">parapari</tp:taxon-name-part></tp:taxon-name></italic>
              </td><td rowspan="1" colspan="1">n/a</td><td rowspan="1" colspan="1">16.01/5713</td><td rowspan="1" colspan="2"/><td rowspan="1" colspan="1">-</td><td rowspan="1" colspan="1">-</td><td rowspan="1" colspan="1">-</td><td rowspan="1" colspan="1">14</td><td rowspan="1" colspan="1">6</td><td rowspan="1" colspan="1">1983</td><td rowspan="1" colspan="1">1</td><td rowspan="1" colspan="1">
                <named-content xmlns:xlink="http://www.w3.org/1999/xlink" content-type="dwc:institutional_code" xlink:type="simple">MNCN</named-content>
              </td></tr><tr><td rowspan="1" colspan="1">
                <italic><tp:taxon-name><tp:taxon-name-part taxon-name-part-type="genus" reg="Thelepus">T.</tp:taxon-name-part> <tp:taxon-name-part taxon-name-part-type="species" reg="parapari">parapari</tp:taxon-name-part></tp:taxon-name></italic>
              </td><td rowspan="1" colspan="1">n/a</td><td rowspan="1" colspan="1">16.01/5714</td><td rowspan="1" colspan="2"/><td rowspan="1" colspan="1">-</td><td rowspan="1" colspan="1">-</td><td rowspan="1" colspan="1">-</td><td rowspan="1" colspan="1">27</td><td rowspan="1" colspan="1">10</td><td rowspan="1" colspan="1">1983</td><td rowspan="1" colspan="1">3</td><td rowspan="1" colspan="1">
                <named-content xmlns:xlink="http://www.w3.org/1999/xlink" content-type="dwc:institutional_code" xlink:type="simple">MNCN</named-content>
              </td></tr><tr><td rowspan="1" colspan="1">
                <italic><tp:taxon-name><tp:taxon-name-part taxon-name-part-type="genus" reg="Thelepus">T.</tp:taxon-name-part> <tp:taxon-name-part taxon-name-part-type="species" reg="parapari">parapari</tp:taxon-name-part></tp:taxon-name></italic>
              </td><td rowspan="1" colspan="1">n/a</td><td rowspan="1" colspan="1">16.01/5716</td><td rowspan="1" colspan="2">Los Escullos, Almería, Andalucía, Spain</td><td rowspan="1" colspan="1">-</td><td rowspan="1" colspan="1">-</td><td rowspan="1" colspan="1">-</td><td rowspan="1" colspan="1">-</td><td rowspan="1" colspan="1">10</td><td rowspan="1" colspan="1">1984</td><td rowspan="1" colspan="1">9</td><td rowspan="1" colspan="1">
                <named-content xmlns:xlink="http://www.w3.org/1999/xlink" content-type="dwc:institutional_code" xlink:type="simple">MNCN</named-content>
              </td></tr><tr><td rowspan="1" colspan="1">
                <italic><tp:taxon-name><tp:taxon-name-part taxon-name-part-type="genus" reg="Thelepus">T.</tp:taxon-name-part> <tp:taxon-name-part taxon-name-part-type="species" reg="parapari">parapari</tp:taxon-name-part></tp:taxon-name></italic>
              </td><td rowspan="1" colspan="1">n/a</td><td rowspan="1" colspan="1">16.01/5717</td><td rowspan="1" colspan="2"/><td rowspan="1" colspan="1">-</td><td rowspan="1" colspan="1">-</td><td rowspan="1" colspan="1">-</td><td rowspan="1" colspan="1">-</td><td rowspan="1" colspan="1">10</td><td rowspan="1" colspan="1">1983</td><td rowspan="1" colspan="1">11</td><td rowspan="1" colspan="1">
                <named-content xmlns:xlink="http://www.w3.org/1999/xlink" content-type="dwc:institutional_code" xlink:type="simple">MNCN</named-content>
              </td></tr><tr><td rowspan="1" colspan="1">
                <italic><tp:taxon-name><tp:taxon-name-part taxon-name-part-type="genus" reg="Thelepus">T.</tp:taxon-name-part> <tp:taxon-name-part taxon-name-part-type="species" reg="triserialis">triserialis</tp:taxon-name-part></tp:taxon-name></italic>
              </td><td rowspan="1" colspan="1">n/a</td><td rowspan="1" colspan="1">2508</td><td rowspan="1" colspan="2">
                <named-content xmlns:xlink="http://www.w3.org/1999/xlink" content-type="dwc:verbatimCoordinates" xlink:type="simple"><named-content content-type="geo-json" specific-use="{&#34;type&#34;:&#34;Point&#34;,&#34;coordinates&#34;:[0.191667,39.800000]}" id="NCID0EFUDI" xlink:type="simple">39°48'N, 0°11'30"E</named-content></named-content>
              </td><td rowspan="1" colspan="1">-</td><td rowspan="1" colspan="1">-</td><td rowspan="1" colspan="1">-</td><td rowspan="1" colspan="1">29</td><td rowspan="1" colspan="1">04</td><td rowspan="1" colspan="1">1996</td><td rowspan="1" colspan="1">1</td><td rowspan="1" colspan="1">
                <named-content xmlns:xlink="http://www.w3.org/1999/xlink" content-type="dwc:institutional_code" xlink:type="simple">MNCN</named-content>
              </td></tr></tbody></table></table-wrap></tp:treatment-sec></tp:taxon-treatment>
